# Supplementary material for: Mammalian target of rapamycin inhibition protects glioma cells from temozolomide-induced cell death
Source: Cell Death Discov. 2024 Jan 5;10:8. doi: 10.1038/s41420-023-01779-2 (PMC10770336; doi:10.1038/s41420-023-01779-2)
Supplement: Supplementary file 7 — Supplementary Table 1 [file 41420_2023_1779_MOESM7_ESM.xlsx]

## Sheet: Result_LMM_Global_Average
UniProt	Gene_Symbol	Protein_Name	Organism	Mass	p_value0Rapamycin_DMSO	log2fold_change0Rapamycin_DMSO	p_value0Temozolomide_DMSO	log2fold_change0Temozolomide_DMSO	p_value0Rapa+TMZ_DMSO	log2fold_change0Rapa+TMZ_DMSO	p_value0Temozolomide_Rapamycin	log2fold_change0Temozolomide_Rapamycin	p_value0Rapamycin_Rapa+TMZ	log2fold_change0Rapamycin_Rapa+TMZ	p_value0Rapa+TMZ_Temozolomide	log2fold_change0Rapa+TMZ_Temozolomide
A0A0B4J2D5	GATD3B	Glutamine amidotransferase-like class 1 domain-containing protein 3B, mitochondrial (Keio novel protein-I) (KNP-I) (Protein GT335) (Protein HES1)	Homo sapiens (Human)	28,142	0.824086	0.149116	0.610443	-0.315798	0.893689	0.0868337	0.449072	-0.464914	0.924125	0.0622825	0.495701	0.402632
A0A0B4J2F0	PIGBOS1	Protein PIGBOS1 (PIGB opposite strand protein 1)	Homo sapiens (Human)	6,313	0.642428	0.854015	0.94626	0.125979	0.502531	1.05349	0.717349	-0.728036	0.908615	-0.199475	0.600101	0.927511
A0AVT1	UBA6	Ubiquitin-like modifier-activating enzyme 6 (Ubiquitin-activating enzyme 6) (EC 6.2.1.45) (Monocyte protein 4) (MOP-4) (Ubiquitin-activating enzyme E1-like protein 2) (E1-L2)	Homo sapiens (Human)	117,970	0.621766	-0.206234	0.290236	-0.469577	0.752564	-0.126224	0.532655	-0.263343	0.837278	-0.0800101	0.405293	0.343353
A0FGR8	ESYT2	Extended synaptotagmin-2 (E-Syt2) (Chr2Syt)	Homo sapiens (Human)	102,357	0.642945	0.225438	0.828521	-0.104399	0.571002	0.266654	0.489884	-0.329837	0.929362	-0.0412157	0.423499	0.371053
A0MZ66	SHTN1	Shootin-1 (Shootin1)	Homo sapiens (Human)	71,640	0.379459	0.34571	0.4753	-0.300385	0.999313	-0.000342736	0.12065	-0.646095	0.375877	0.346053	0.478875	0.300042
A0PJW6	TMEM223	Transmembrane protein 223	Homo sapiens (Human)	22,049	0.853604	-0.359061	0.778793	-0.377582	0.366481	-1.62447	0.992235	-0.0185214	0.573951	1.26541	0.477157	-1.24689
A1A4S6	ARHGAP10	Rho GTPase-activating protein 10 (GTPase regulator associated with focal adhesion kinase 2) (Graf-related protein 2) (Rho-type GTPase-activating protein 10)	Homo sapiens (Human)	89,375	0.114019	2.4721	0.205441	2.2675	0.817541	0.346096	0.908	-0.204593	0.164667	2.126	0.271127	-1.92141
A1L0T0	ILVBL	2-hydroxyacyl-CoA lyase 2 (EC 4.1.2.-) (Acetolactate synthase-like protein) (IlvB-like protein)	Homo sapiens (Human)	67,868	0.330658	0.919504	0.469009	0.638225	0.185424	1.08868	0.752164	-0.281279	0.855621	-0.169177	0.601797	0.450456
A1L390	PLEKHG3	Pleckstrin homology domain-containing family G member 3 (PH domain-containing family G member 3)	Homo sapiens (Human)	134,412	0.632297	0.4005	0.902199	-0.0957142	0.199168	0.966872	0.546608	-0.496214	0.44486	-0.566372	0.137509	1.06259
A1X283	SH3PXD2B	SH3 and PX domain-containing protein 2B (Adapter protein HOFI) (Factor for adipocyte differentiation 49) (Tyrosine kinase substrate with four SH3 domains)	Homo sapiens (Human)	101,579	0.736068	-0.0952556	0.202188	-0.415725	0.980589	-0.0063542	0.351204	-0.32047	0.762725	-0.0889014	0.225218	0.409371
A2RRP1	NBAS	Neuroblastoma-amplified sequence (Neuroblastoma-amplified gene protein)	Homo sapiens (Human)	268,571	0.483501	-0.559394	0.299572	-0.702501	0.212702	-0.934505	0.838463	-0.143107	0.632088	0.375111	0.72767	-0.232004
A2RU67	FAM234B	Protein FAM234B	Homo sapiens (Human)	67,039	0.321689	2.77729	0.384461	2.33019	0.859416	0.52794	0.861582	-0.447102	0.439494	2.24935	0.518275	-1.80224
A2RUS2	DENND3	DENN domain-containing protein 3	Homo sapiens (Human)	135,890	0.562048	-0.674499	0.849199	0.11032	0.374753	-0.696827	0.52848	0.78482	0.986054	0.0223281	0.367465	-0.807148
A2VDJ0	TMEM131L	Transmembrane protein 131-like	Homo sapiens (Human)	179,339	0.367618	0.829267	0.590839	0.502828	0.766952	0.278167	0.176851	-0.326439	0.0301836	0.551099	0.459323	-0.224661
A3KMH1	VWA8	von Willebrand factor A domain-containing protein 8 (PEX7-binding protein 2) (P7BP2)	Homo sapiens (Human)	214,824	0.233159	0.672364	0.716345	0.217601	0.315161	0.531069	0.468121	-0.454763	0.795145	0.141295	0.599255	0.313468
A3KN83	SBNO1	Protein strawberry notch homolog 1 (Monocyte protein 3) (MOP-3)	Homo sapiens (Human)	154,312	0.834368	-0.194317	0.828687	0.184136	0.483744	-0.616125	0.623538	0.378453	0.61443	0.421808	0.28708	-0.800261
A4D1E9	GTPBP10	GTP-binding protein 10 (Protein obg homolog 2) (ObgH2)	Homo sapiens (Human)	42,933	0.491587	0.471654	0.979757	-0.0176047	0.750303	0.270749	0.436188	-0.489259	0.80156	0.200905	0.718754	0.288354
A4D1P6	WDR91	WD repeat-containing protein 91	Homo sapiens (Human)	83,344	0.389124	0.661975	0.921693	-0.0623339	0.182308	0.839289	0.294978	-0.724309	0.789424	-0.177314	0.128818	0.901623
A5D8V6	VPS37C	Vacuolar protein sorting-associated protein 37C (hVps37C) (ESCRT-I complex subunit VPS37C)	Homo sapiens (Human)	38,659	0.78385	0.306748	0.527619	-0.828406	0.874139	0.147562	0.465837	-1.13515	0.897514	0.159186	0.494266	0.975968
A5PLL7	PEDS1	Plasmanylethanolamine desaturase (EC 1.14.19.77) (Plasmanylethanolamine desaturase 1) (Transmembrane protein 189)	Homo sapiens (Human)	31,135	0.917334	-0.0959852	0.866931	0.150354	0.980242	0.0163333	0.821408	0.246339	0.901038	-0.112319	0.877953	-0.13402
A5PLN9	TRAPPC13	Trafficking protein particle complex subunit 13	Homo sapiens (Human)	46,524	0.933199	-0.0241722	0.518714	0.148139	0.132584	0.337627	0.373805	0.172311	0.0556278	-0.361799	0.158149	0.189488
A5YKK6	CNOT1	CCR4-NOT transcription complex subunit 1 (CCR4-associated factor 1) (Negative regulator of transcription subunit 1 homolog) (NOT1H) (hNOT1)	Homo sapiens (Human)	266,939	0.930654	-0.0277732	0.346707	-0.273407	0.995782	-0.00135006	0.447323	-0.245634	0.931759	-0.0264231	0.332019	0.272057
A6NDG6	PGP	Glycerol-3-phosphate phosphatase (G3PP) (EC 3.1.3.21) (Aspartate-based ubiquitous Mg(2+)-dependent phosphatase) (AUM) (EC 3.1.3.48) (Phosphoglycolate phosphatase) (PGP)	Homo sapiens (Human)	34,006	0.695113	-0.231643	0.209798	-0.857591	0.978166	-0.0169777	0.383599	-0.625949	0.73833	-0.214665	0.256407	0.840614
A6NDU8	C5orf51	UPF0600 protein C5orf51	Homo sapiens (Human)	33,620	0.0196871	1.77885	0.163437	1.2014	0.024424	1.76111	0.453524	-0.577452	0.979226	0.0177375	0.474211	0.559714
A6NED2	RCCD1	RCC1 domain-containing protein 1	Homo sapiens (Human)	40,079	0.280362	-1.71618	0.360774	-1.72985	0.923469	0.160508	0.994288	-0.0136696	0.302767	-1.87669	0.364726	1.89036
A6NFI3	ZNF316	Zinc finger protein 316	Homo sapiens (Human)	108,437	4.92993e-07	0.354719	0.181934	0.124002	0.860382	0.0469456	0.000292821	-0.230717	0.233266	0.307773	0.771376	-0.0770563
A6NHL2	TUBAL3	Tubulin alpha chain-like 3	Homo sapiens (Human)	49,909	0.260923	0.805612	0.445909	-1.4532	0.250921	0.63683	0.228779	-2.25881	0.759323	0.168782	0.259996	2.09003
A6NHR9	SMCHD1	Structural maintenance of chromosomes flexible hinge domain-containing protein 1 (SMC hinge domain-containing protein 1) (EC 3.6.1.-)	Homo sapiens (Human)	226,374	0.630104	-0.168552	0.0477953	-0.680499	0.709915	0.117287	0.184292	-0.511947	0.435881	-0.285839	0.0239497	0.797786
A6NIH7	UNC119B	Protein unc-119 homolog B	Homo sapiens (Human)	28,137	0.461216	0.306532	0.911294	0.0830451	0.490631	0.314936	0.730958	-0.223487	0.975607	-0.00840319	0.731898	0.23189
A7E2V4	ZSWIM8	Zinc finger SWIM domain-containing protein 8	Homo sapiens (Human)	197,297	0.49854	-1.00065	0.0521524	-2.80732	0.0261342	-2.63153	0.270645	-1.80667	0.265786	1.63088	0.89058	0.175794
A8MQ03	CYSRT1	Cysteine-rich tail protein 1	Homo sapiens (Human)	15,313	0.26161	-0.205803	0.0814361	0.320762	0.518091	-0.250677	1.74613e-05	0.526564	0.901547	0.0448741	0.115569	-0.571439
A8MT69	CENPX	Centromere protein X (CENP-X) (FANCM-associated histone fold protein 2) (FANCM-interacting histone fold protein 2) (Fanconi anemia-associated polypeptide of 10 kDa) (Retinoic acid-inducible gene D9 protein homolog) (Stimulated by retinoic acid gene 13 protein homolog)	Homo sapiens (Human)	8,959	0.816438	-0.177598	0.718784	-0.283942	0.636633	0.363583	0.901006	-0.106344	0.518161	-0.541181	0.450956	0.647526
A8MTT3	CEBPZOS	Protein CEBPZOS (CEBPZ antisense RNA 1) (CEBPZ opposite strand)	Homo sapiens (Human)	9,336	0.707659	0.183561	0.259044	-1.75932	0.197813	-1.49619	0.217488	-1.94289	0.152582	1.67975	0.878989	0.263139
A8MW92	PHF20L1	PHD finger protein 20-like protein 1	Homo sapiens (Human)	115,010	0.526108	0.0392762	0.0964476	-0.166418	0.0820346	-0.197322	0.0424334	-0.205694	0.0347955	0.236598	0.824301	-0.0309036
A8MXV4	NUDT19	Nucleoside diphosphate-linked moiety X motif 19 (Nudix motif 19) (EC 3.6.1.-)	Homo sapiens (Human)	42,233	0.626571	-0.631893	0.581803	-0.667563	0.513094	0.559693	0.980047	-0.0356704	0.301175	-1.19159	0.245432	1.22726
A9UHW6	MIF4GD	MIF4G domain-containing protein (SLBP-interacting protein 1) (hSLIP1)	Homo sapiens (Human)	25,423	0.144124	0.733864	0.330307	0.51106	0.303635	0.535489	0.335323	-0.222804	0.369529	0.198374	0.927471	0.0244293
C9JLW8	MCRIP1	Mapk-regulated corepressor-interacting protein 1 (Granulin-2) (Protein FAM195B)	Homo sapiens (Human)	10,920	0.483171	0.467784	0.446491	0.485172	0.45572	0.493786	0.914128	0.0173882	0.935694	-0.0260022	0.97611	0.00861404
E9PRG8	C11orf98	Uncharacterized protein C11orf98	Homo sapiens (Human)	14,234	0.262807	-0.42338	0.913561	-0.0394321	0.253262	-1.24949	0.194956	0.383948	0.449732	0.826107	0.264452	-1.21005
L0R6Q1	SLC35A4	SLC35A4 upstream open reading frame protein	Homo sapiens (Human)	11,133	0.244024	1.02994	0.634352	-0.491469	0.317174	0.899457	0.116003	-1.52141	0.882913	0.130481	0.185744	1.39093
L0R819	ASDURF	ASNSD1 upstream open reading frame protein (ASNSD1 small/short open reading frame-encoded polypeptide) (ASNSD1-SEP)	Homo sapiens (Human)	11,250	0.591096	-0.472237	0.578131	-0.568189	0.586728	-0.544823	0.919501	-0.0959527	0.937601	0.0725859	0.982622	0.0233668
L0R8F8	MIEF1	MIEF1 upstream open reading frame protein (Alternative MIEF1 protein) (AltMIEF1) (MIEF1 microprotein) (MIEF1-MP)	Homo sapiens (Human)	8,445	0.134709	-0.371314	0.342979	-0.213946	0.928221	-0.0260514	0.410297	0.157367	0.189548	-0.345262	0.437396	0.187895
O00115	DNASE2	Deoxyribonuclease-2-alpha (EC 3.1.22.1) (Acid DNase) (Deoxyribonuclease II alpha) (DNase II alpha) (Lysosomal DNase II) (R31240_2)	Homo sapiens (Human)	39,581	0.463574	0.145592	0.511896	-0.215065	0.219692	0.585658	0.246912	-0.360657	0.339552	-0.440066	0.149163	0.800723
O00116	AGPS	Alkyldihydroxyacetonephosphate synthase, peroxisomal (Alkyl-DHAP synthase) (EC 2.5.1.26) (Aging-associated gene 5 protein) (Alkylglycerone-phosphate synthase)	Homo sapiens (Human)	72,912	0.424687	0.266292	0.417046	-0.287964	0.65925	0.146782	0.114	-0.554255	0.71814	0.11951	0.220774	0.434745
O00139	KIF2A	Kinesin-like protein KIF2A (Kinesin-2) (hK2)	Homo sapiens (Human)	79,955	0.159406	0.84892	0.24595	-0.903018	0.214416	0.806671	0.00654975	-1.75194	0.929945	0.0422483	0.0130523	1.70969
O00148	DDX39A	ATP-dependent RNA helicase DDX39A (EC 3.6.4.13) (DEAD box protein 39) (Nuclear RNA helicase URH49)	Homo sapiens (Human)	49,130	0.283223	0.648419	0.0827481	0.930611	0.967468	-0.0295188	0.480953	0.282192	0.25749	0.677938	0.101787	-0.96013
O00151	PDLIM1	PDZ and LIM domain protein 1 (C-terminal LIM domain protein 1) (Elfin) (LIM domain protein CLP-36)	Homo sapiens (Human)	36,072	0.290958	0.325991	0.0545023	0.732349	0.84968	0.0672979	0.233323	0.406358	0.408225	0.258693	0.0828211	-0.665051
O00154	ACOT7	Cytosolic acyl coenzyme A thioester hydrolase (EC 3.1.2.2) (Acyl-CoA thioesterase 7) (Brain acyl-CoA hydrolase) (BACH) (hBACH) (CTE-IIa) (CTE-II) (Long chain acyl-CoA thioester hydrolase)	Homo sapiens (Human)	41,796	0.0654985	0.735889	0.557118	0.246222	0.545606	0.272424	0.0583959	-0.489667	0.0769364	0.463465	0.937425	0.0262024
O00159	MYO1C	Unconventional myosin-Ic (Myosin I beta) (MMI-beta) (MMIb)	Homo sapiens (Human)	121,682	0.40711	0.260349	0.24524	-0.399056	0.974183	0.0100461	0.0616372	-0.659405	0.44671	0.250303	0.243644	0.409102
O00161	SNAP23	Synaptosomal-associated protein 23 (SNAP-23) (Vesicle-membrane fusion protein SNAP-23)	Homo sapiens (Human)	23,354	0.476629	0.3819	0.935854	0.0499131	0.105303	0.779328	0.591471	-0.331987	0.39056	-0.397428	0.181591	0.729415
O00165	HAX1	HCLS1-associated protein X-1 (HS1-associating protein X-1) (HAX-1) (HS1-binding protein 1) (HSP1BP-1)	Homo sapiens (Human)	31,621	0.0072665	-0.326871	0.899356	-0.0125171	0.0667861	-0.249754	0.00903428	0.314354	0.610875	-0.0771177	0.0873157	-0.237236
O00170	AIP	AH receptor-interacting protein (AIP) (Aryl-hydrocarbon receptor-interacting protein) (HBV X-associated protein 2) (XAP-2) (Immunophilin homolog ARA9)	Homo sapiens (Human)	37,636	0.277104	0.541841	0.277975	0.502646	0.392558	0.371629	0.93525	-0.0391943	0.72912	0.170211	0.776221	-0.131017
O00178	GTPBP1	GTP-binding protein 1 (G-protein 1) (GP-1) (GP1)	Homo sapiens (Human)	72,454	0.846212	0.158467	0.804806	-0.183067	0.0571277	1.18825	0.666709	-0.341534	0.15207	-1.02978	0.0255871	1.37132
O00186	STXBP3	Syntaxin-binding protein 3 (Platelet Sec1 protein) (PSP) (Protein unc-18 homolog 3) (Unc18-3) (Protein unc-18 homolog C) (Unc-18C)	Homo sapiens (Human)	67,764	0.501557	0.289361	0.585709	0.217079	0.757594	0.119424	0.862273	-0.072282	0.671333	0.169937	0.792885	-0.0976552
O00189	AP4M1	AP-4 complex subunit mu-1 (AP-4 adaptor complex mu subunit) (Adaptor-related protein complex 4 subunit mu-1) (Mu subunit of AP-4) (Mu-adaptin-related protein 2) (mu-ARP2) (Mu4-adaptin) (mu4)	Homo sapiens (Human)	49,977	0.599062	1.31559	0.755903	-1.649	0.781725	0.774692	0.566162	-2.96459	0.830451	0.540895	0.648433	2.42369
O00193	SMAP	Small acidic protein	Homo sapiens (Human)	20,333	0.743828	-0.287782	0.810232	0.160372	0.606079	0.34718	0.578066	0.448154	0.43588	-0.634961	0.736554	0.186807
O00194	RAB27B	Ras-related protein Rab-27B (EC 3.6.5.2) (C25KG)	Homo sapiens (Human)	24,608	0.58364	-1.44435	0.0763214	0.78354	0.747213	-0.58772	0.395452	2.22789	0.786507	-0.856628	0.447124	-1.37126
O00203	AP3B1	AP-3 complex subunit beta-1 (Adaptor protein complex AP-3 subunit beta-1) (Adaptor-related protein complex 3 subunit beta-1) (Beta-3A-adaptin) (Clathrin assembly protein complex 3 beta-1 large chain)	Homo sapiens (Human)	121,320	0.269937	0.350416	0.513933	-0.21005	0.553278	0.191978	0.0837972	-0.560466	0.619423	0.158438	0.228269	0.402028
O00212	RHOD	Rho-related GTP-binding protein RhoD (Rho-related protein HP1) (RhoHP1)	Homo sapiens (Human)	23,413	0.835945	-0.919776	0.926915	-0.376895			0.909593	0.542881	0.577359	-2.17815	0.642826	1.63527
O00213	APBB1	Amyloid-beta A4 precursor protein-binding family B member 1 (Protein Fe65)	Homo sapiens (Human)	77,244	0.631595	0.28439	0.881414	-0.0931028	0.916368	0.0565382	0.489104	-0.377493	0.60877	0.227852	0.75801	0.149641
O00214	LGALS8	Galectin-8 (Gal-8) (Po66 carbohydrate-binding protein) (Po66-CBP) (Prostate carcinoma tumor antigen 1) (PCTA-1)	Homo sapiens (Human)	35,808	0.729233	0.276092	0.370587	0.744511	0.910877	0.104401	0.320136	0.468419	0.808989	0.17169	0.385447	-0.640109
O00217	NDUFS8	NADH dehydrogenase [ubiquinone] iron-sulfur protein 8, mitochondrial (EC 7.1.1.2) (Complex I-23kD) (CI-23kD) (NADH-ubiquinone oxidoreductase 23 kDa subunit) (TYKY subunit)	Homo sapiens (Human)	23,705	0.74398	-0.299142	0.102696	-3.08266	0.643302	0.242566	0.158738	-2.78352	0.486875	-0.541708	0.0686824	3.32523
O00221	NFKBIE	NF-kappa-B inhibitor epsilon (NF-kappa-BIE) (I-kappa-B-epsilon) (IkB-E) (IkB-epsilon) (IkappaBepsilon)	Homo sapiens (Human)	52,864	0.99497	0.00161814	0.732109	-0.141457	0.112766	0.388599	0.688235	-0.143075	0.00253536	-0.386981	0.128043	0.530055
O00231	PSMD11	26S proteasome non-ATPase regulatory subunit 11 (26S proteasome regulatory subunit RPN6) (26S proteasome regulatory subunit S9) (26S proteasome regulatory subunit p44.5)	Homo sapiens (Human)	47,464	0.698229	0.0743951	0.931369	0.0217978	0.930982	-0.0189362	0.839574	-0.0525973	0.668441	0.0933313	0.876587	-0.040734
O00232	PSMD12	26S proteasome non-ATPase regulatory subunit 12 (26S proteasome regulatory subunit RPN5) (26S proteasome regulatory subunit p55)	Homo sapiens (Human)	52,904	0.0671058	-0.631712	0.0651465	-0.601042	0.0746681	-0.695776	0.934786	0.0306707	0.878527	0.0640634	0.818604	-0.094734
O00233	PSMD9	26S proteasome non-ATPase regulatory subunit 9 (26S proteasome regulatory subunit p27)	Homo sapiens (Human)	24,682	0.90795	0.0490301	0.786616	0.106118	0.979031	0.011094	0.888032	0.0570882	0.928698	0.0379361	0.81429	-0.0950243
O00244	ATOX1	Copper transport protein ATOX1 (Metal transport protein ATX1)	Homo sapiens (Human)	7,402	0.594917	-0.339587	0.834407	0.124458	0.877365	0.101888	0.467644	0.464045	0.530319	-0.441476	0.972598	-0.0225695
O00255	MEN1	Menin	Homo sapiens (Human)	68,023	0.304121	-0.118487	0.182118	-0.169432	0.645073	0.0374731	0.746857	-0.0509447	0.193905	-0.155961	0.150028	0.206905
O00257	CBX4	E3 SUMO-protein ligase CBX4 (EC 2.3.2.-) (Chromobox protein homolog 4) (Polycomb 2 homolog) (Pc2) (hPc2)	Homo sapiens (Human)	61,368	0.703206	0.764592	0.493095	-1.61654	0.929132	0.209552	0.267248	-2.38113	0.78735	0.55504	0.452314	1.82609
O00264	PGRMC1	Membrane-associated progesterone receptor component 1 (mPR) (Dap1) (IZA)	Homo sapiens (Human)	21,671	0.713085	0.15875	0.386808	-0.461321	0.955089	0.0244555	0.193326	-0.62007	0.740258	0.134294	0.352396	0.485776
O00267	SUPT5H	Transcription elongation factor SPT5 (hSPT5) (DRB sensitivity-inducing factor 160 kDa subunit) (DSIF p160) (DRB sensitivity-inducing factor large subunit) (DSIF large subunit) (Tat-cotransactivator 1 protein) (Tat-CT1 protein)	Homo sapiens (Human)	121,000	0.162439	0.502538	0.775467	0.0951604	0.318395	0.309431	0.226061	-0.407378	0.538977	0.193107	0.452928	0.214271
O00268	TAF4	Transcription initiation factor TFIID subunit 4 (RNA polymerase II TBP-associated factor subunit C) (TBP-associated factor 4) (Transcription initiation factor TFIID 130 kDa subunit) (TAF(II)130) (TAFII-130) (TAFII130) (Transcription initiation factor TFIID 135 kDa subunit) (TAF(II)135) (TAFII-135) (TAFII135)	Homo sapiens (Human)	110,114	0.564578	0.407642	0.759957	0.239135	0.662313	0.294682	0.826529	-0.168507	0.855602	0.11296	0.941966	0.0555477
O00273	DFFA	DNA fragmentation factor subunit alpha (DNA fragmentation factor 45 kDa subunit) (DFF-45) (Inhibitor of CAD) (ICAD)	Homo sapiens (Human)	36,522	0.124965	-0.781455	0.576077	0.198952	0.638949	0.203554	0.0252589	0.980408	0.0600617	-0.98501	0.990063	0.004602
O00287	RFXAP	Regulatory factor X-associated protein (RFX-associated protein) (RFX DNA-binding complex 36 kDa subunit)	Homo sapiens (Human)	28,232	0.267356	2.08856	0.824884	0.361815	0.792009	-0.65952	0.202605	-1.72675	0.241131	2.74808	0.597905	-1.02133
O00291	HIP1	Huntingtin-interacting protein 1 (HIP-1) (Huntingtin-interacting protein I) (HIP-I)	Homo sapiens (Human)	116,221	0.692948	0.239349	0.744611	-0.206477	0.931443	-0.0515041	0.459381	-0.445827	0.599013	0.290854	0.793662	0.154973
O00299	CLIC1	Chloride intracellular channel protein 1 (Chloride channel ABP) (Nuclear chloride ion channel 27) (NCC27) (Regulatory nuclear chloride ion channel protein) (hRNCC)	Homo sapiens (Human)	26,923	0.836362	-0.112144	0.692928	0.204174	0.0638647	0.97375	0.380675	0.316317	0.00717471	-1.08589	0.0414133	0.769577
O00303	EIF3F	Eukaryotic translation initiation factor 3 subunit F (eIF3f) (Deubiquitinating enzyme eIF3f) (EC 3.4.19.12) (Eukaryotic translation initiation factor 3 subunit 5) (eIF-3-epsilon) (eIF3 p47)	Homo sapiens (Human)	37,564	0.84697	0.0926115	0.91946	0.0533589	0.35256	-0.475281	0.934135	-0.0392526	0.200778	0.567893	0.294082	-0.52864
O00311	CDC7	Cell division cycle 7-related protein kinase (CDC7-related kinase) (HsCdc7) (huCdc7) (EC 2.7.11.1)	Homo sapiens (Human)	63,888	0.515218	-0.189048	0.588874	0.0904685	0.118558	-0.29506	0.301161	0.279517	0.709185	0.106012	0.0136209	-0.385529
O00330	PDHX	Pyruvate dehydrogenase protein X component, mitochondrial (Dihydrolipoamide dehydrogenase-binding protein of pyruvate dehydrogenase complex) (E3-binding protein) (E3BP) (Lipoyl-containing pyruvate dehydrogenase complex component X) (proX)	Homo sapiens (Human)	54,122	0.463689	0.299452	0.994229	0.0029426	0.260233	0.433755	0.452061	-0.296509	0.693837	-0.134303	0.235669	0.430812
O00339	MATN2	Matrilin-2	Homo sapiens (Human)	106,837	0.00856714	-0.274074	0.00119162	-0.426495	0.0036925	-0.325305	0.12874	-0.152421	0.549346	0.0512315	0.352332	0.10119
O00358	FOXE1	Forkhead box protein E1 (Forkhead box protein E2) (Forkhead-related protein FKHL15) (HFKH4) (HNF-3/fork head-like protein 5) (HFKL5) (Thyroid transcription factor 2) (TTF-2)	Homo sapiens (Human)	38,076	0.282678	-0.211181	0.919569	0.0149024	0.432055	-0.172291	0.344681	0.226083	0.892971	-0.0388902	0.46853	-0.187193
O00399	DCTN6	Dynactin subunit 6 (Dynactin subunit p27) (Protein WS-3)	Homo sapiens (Human)	20,747	0.467648	-0.556953	0.865676	0.110998	0.782683	0.159337	0.375744	0.667951	0.315741	-0.71629	0.920914	0.048339
O00400	SLC33A1	Acetyl-coenzyme A transporter 1 (AT-1) (Acetyl-CoA transporter 1) (Solute carrier family 33 member 1)	Homo sapiens (Human)	60,909	0.850665	-0.17647	0.629877	-0.431063	0.958071	-0.0511992	0.773161	-0.254593	0.888273	-0.125271	0.656974	0.379864
O00401	WASL	Neural Wiskott-Aldrich syndrome protein (N-WASP)	Homo sapiens (Human)	54,827	0.861667	-0.0438483	0.199078	-0.884195	0.680754	0.0848828	0.24816	-0.840347	0.636536	-0.128731	0.147079	0.969078
O00410	IPO5	Importin-5 (Imp5) (Importin subunit beta-3) (Karyopherin beta-3) (Ran-binding protein 5) (RanBP5)	Homo sapiens (Human)	123,630	0.680234	0.144672	0.923507	-0.0344166	0.235162	0.400099	0.595847	-0.179088	0.430004	-0.255427	0.195767	0.434515
O00411	POLRMT	DNA-directed RNA polymerase, mitochondrial (MtRPOL) (EC 2.7.7.6)	Homo sapiens (Human)	138,620	0.325155	-0.690708	0.445064	-0.523767	0.282575	-0.855058	0.805573	0.166941	0.838572	0.16435	0.666245	-0.331291
O00418	EEF2K	Eukaryotic elongation factor 2 kinase (eEF-2 kinase) (eEF-2K) (EC 2.7.11.20) (Calcium/calmodulin-dependent eukaryotic elongation factor 2 kinase)	Homo sapiens (Human)	82,144	0.871369	-0.130229	0.553356	-0.524754	0.936148	0.0638198	0.573228	-0.394525	0.750144	-0.194049	0.405415	0.588574
O00422	SAP18	Histone deacetylase complex subunit SAP18 (18 kDa Sin3-associated polypeptide) (2HOR0202) (Cell growth-inhibiting gene 38 protein) (Sin3-associated polypeptide p18)	Homo sapiens (Human)	17,561	0.411824	-0.158592	0.675142	-0.0763983	0.836734	-0.0332028	0.693108	0.0821937	0.496874	-0.125389	0.805798	0.0431956
O00425	IGF2BP3	Insulin-like growth factor 2 mRNA-binding protein 3 (IGF2 mRNA-binding protein 3) (IMP-3) (IGF-II mRNA-binding protein 3) (KH domain-containing protein overexpressed in cancer) (hKOC) (VICKZ family member 3)	Homo sapiens (Human)	63,705	0.715197	-0.125796	0.0359065	-0.941372	0.591049	-0.189371	0.0943125	-0.815576	0.870452	0.0635751	0.132501	0.752001
O00429	DNM1L	Dynamin-1-like protein (EC 3.6.5.5) (Dnm1p/Vps1p-like protein) (DVLP) (Dynamin family member proline-rich carboxyl-terminal domain less) (Dymple) (Dynamin-like protein) (Dynamin-like protein 4) (Dynamin-like protein IV) (HdynIV) (Dynamin-related protein 1)	Homo sapiens (Human)	81,877	0.186577	-0.477149	0.0221691	-0.623205	0.342714	-0.232265	0.719405	-0.146056	0.517965	-0.244885	0.187925	0.39094
O00442	RTCA	RNA 3'-terminal phosphate cyclase (RNA cyclase) (RNA-3'-phosphate cyclase) (EC 6.5.1.4) (RNA terminal phosphate cyclase domain-containing protein 1) (RTC domain-containing protein 1)	Homo sapiens (Human)	39,337	0.730361	0.219667	0.289119	-0.788659	0.351322	-0.758399	0.202235	-1.00833	0.177437	0.978067	0.973683	0.0302601
O00443	PIK3C2A	Phosphatidylinositol 4-phosphate 3-kinase C2 domain-containing subunit alpha (PI3K-C2-alpha) (PtdIns-3-kinase C2 subunit alpha) (EC 2.7.1.154) (Phosphoinositide 3-kinase-C2-alpha)	Homo sapiens (Human)	190,680	0.808546	0.0920816	0.757161	-0.111764	0.35111	0.258171	0.619067	-0.203846	0.653064	-0.16609	0.291643	0.369935
O00458	IFRD1	Interferon-related developmental regulator 1 (Nerve growth factor-inducible protein PC4)	Homo sapiens (Human)	50,269	2.26914e-08	-0.835723	0.108384	-0.228325	4.36369e-06	-0.550939	0.00319576	0.607398	0.0751558	-0.284784	0.0821273	-0.322614
O00461	GOLIM4	Golgi integral membrane protein 4 (Golgi integral membrane protein, cis) (GIMPc) (Golgi phosphoprotein 4) (Golgi-localized phosphoprotein of 130 kDa) (Golgi phosphoprotein of 130 kDa)	Homo sapiens (Human)	81,880	0.816792	0.0731781	0.457008	-0.213855	0.605496	-0.173932	0.309349	-0.287033	0.48797	0.24711	0.899911	0.0399229
O00462	MANBA	Beta-mannosidase (EC 3.2.1.25) (Lysosomal beta A mannosidase) (Mannanase) (Mannase)	Homo sapiens (Human)	100,895	0.360094	-1.58357	0.963144	0.0696638	0.950319	0.0836227	0.329616	1.65324	0.291979	-1.6672	0.991471	0.0139589
O00468	AGRN	Agrin [Cleaved into: Agrin N-terminal 110 kDa subunit			0.806227	0.154531	0.157381	-0.696153	0.814573	0.124285	0.147863	-0.850684	0.962009	0.0302463	0.0947683	0.820438
O00469	PLOD2	Procollagen-lysine,2-oxoglutarate 5-dioxygenase 2 (EC 1.14.11.4) (Lysyl hydroxylase 2) (LH2)	Homo sapiens (Human)	84,686	0.57712	0.247733	0.0126045	-1.22231	0.268776	0.492412	0.00392542	-1.47004	0.605625	-0.244679	0.000780974	1.71472
O00470	MEIS1	Homeobox protein Meis1	Homo sapiens (Human)	43,016	0.979671	0.0256876	0.218727	-1.48512	0.915702	-0.106078	0.215819	-1.51081	0.898255	0.131765	0.24412	1.37904
O00471	EXOC5	Exocyst complex component 5 (Exocyst complex component Sec10) (hSec10)	Homo sapiens (Human)	81,853	0.519862	0.315971	0.961455	0.0249254	0.484901	0.347909	0.519095	-0.291045	0.940067	-0.0319383	0.462743	0.322984
O00472	ELL2	RNA polymerase II elongation factor ELL2	Homo sapiens (Human)	72,324	0.0919283	-0.783372	0.840797	-0.0676203	0.0415851	-0.939898	0.0552698	0.715751	0.748778	0.156527	0.0180784	-0.872278
O00479	HMGN4	High mobility group nucleosome-binding domain-containing protein 4 (Non-histone chromosomal protein HMG-17-like 3) (Non-histone chromosomal protein)	Homo sapiens (Human)	9,539	0.82316	-0.0830999	0.648327	0.129689	0.736763	-0.231119	0.623242	0.212789	0.84583	0.148019	0.617534	-0.360808
O00483	NDUFA4	Cytochrome c oxidase subunit NDUFA4 (Complex I-MLRQ) (CI-MLRQ) (NADH-ubiquinone oxidoreductase MLRQ subunit)	Homo sapiens (Human)	9,370	0.646346	0.184801	0.762998	-0.152782	0.930897	-0.0431953	0.489066	-0.337582	0.631393	0.227996	0.847246	0.109586
O00487	PSMD14	26S proteasome non-ATPase regulatory subunit 14 (EC 3.4.19.-) (26S proteasome regulatory subunit RPN11) (26S proteasome-associated PAD1 homolog 1)	Homo sapiens (Human)	34,577	0.227831	0.389094	0.468446	0.225445	0.248387	0.365036	0.38502	-0.163648	0.899462	0.0240574	0.439301	0.139591
O00488	ZNF593	Zinc finger protein 593 (Zinc finger protein T86)	Homo sapiens (Human)	15,199	0.566123	-0.169914	0.29111	-1.55458	0.454765	-0.267334	0.339209	-1.38466	0.67055	0.0974196	0.377551	1.28724
O00499	BIN1	Myc box-dependent-interacting protein 1 (Amphiphysin II) (Amphiphysin-like protein) (Box-dependent myc-interacting protein 1) (Bridging integrator 1)	Homo sapiens (Human)	64,699	0.286909	0.736923	0.817066	-0.1883	0.633266	0.28483	0.213395	-0.925223	0.419913	0.452093	0.471846	0.47313
O00505	KPNA3	Importin subunit alpha-4 (Importin alpha Q2) (Qip2) (Karyopherin subunit alpha-3) (SRP1-gamma)	Homo sapiens (Human)	57,811	0.163716	-0.362556	0.899194	-0.0331177	0.0867472	-0.664152	0.171799	0.329439	0.411873	0.301596	0.0835085	-0.631034
O00506	STK25	Serine/threonine-protein kinase 25 (EC 2.7.11.1) (Ste20-like kinase) (Sterile 20/oxidant stress-response kinase 1) (SOK-1) (Ste20/oxidant stress response kinase 1)	Homo sapiens (Human)	48,112	0.90748	-0.0191853	0.269118	-0.652188	0.897567	-0.0223994	0.289648	-0.633002	0.987052	0.00321406	0.284734	0.629788
O00512	BCL9	B-cell CLL/lymphoma 9 protein (B-cell lymphoma 9 protein) (Bcl-9) (Protein legless homolog)	Homo sapiens (Human)	149,290	0.617812	0.0911336	0.10006	0.199098	0.251204	0.160197	0.558158	0.107965	0.725973	-0.0690631	0.783912	-0.0389015
O00522	KRIT1	Krev interaction trapped protein 1 (Krev interaction trapped 1) (Cerebral cavernous malformations 1 protein)	Homo sapiens (Human)	84,348	0.400591	0.497481	0.148748	0.768257	0.595555	0.318515	0.345292	0.270777	0.653888	0.178966	0.138393	-0.449742
O00534	VWA5A	von Willebrand factor A domain-containing protein 5A (Breast cancer suppressor candidate 1) (BCSC-1) (Loss of heterozygosity 11 chromosomal region 2 gene A protein)	Homo sapiens (Human)	86,489	0.341362	-2.26683	0.165096	-0.982143	0.238606	-2.06552	0.58399	1.28469	0.943525	-0.201315	0.524698	-1.08337
O00541	PES1	Pescadillo homolog	Homo sapiens (Human)	68,003	0.406939	-0.218081	0.579492	-0.167938	0.442116	-0.219165	0.859226	0.0501435	0.996731	0.00108359	0.866542	-0.0512271
O00560	SDCBP	Syntenin-1 (Melanoma differentiation-associated protein 9) (MDA-9) (Pro-TGF-alpha cytoplasmic domain-interacting protein 18) (TACIP18) (Scaffold protein Pbp1) (Syndecan-binding protein 1)	Homo sapiens (Human)	32,444	0.991962	-0.00148861	0.186859	-0.399865	0.716033	0.0705206	0.200543	-0.398376	0.706108	-0.0720092	0.145851	0.470386
O00562	PITPNM1	Membrane-associated phosphatidylinositol transfer protein 1 (Drosophila retinal degeneration B homolog) (Phosphatidylinositol transfer protein, membrane-associated 1) (PITPnm 1) (Pyk2 N-terminal domain-interacting receptor 2) (NIR-2)	Homo sapiens (Human)	134,848	0.281001	-1.0587	0.125378	-1.49588	0.71801	0.251046	0.710311	-0.437182	0.192777	-1.30974	0.0856535	1.74693
O00566	MPHOSPH10	U3 small nucleolar ribonucleoprotein protein MPP10 (M phase phosphoprotein 10)	Homo sapiens (Human)	78,864	0.193617	-0.45643	0.844571	-0.0479376	0.636302	-0.112424	0.314512	0.408493	0.389275	-0.344007	0.831842	-0.064486
O00567	NOP56	Nucleolar protein 56 (Nucleolar protein 5A)	Homo sapiens (Human)	66,050	0.596498	-0.189158	0.557236	-0.21965	0.910686	0.0350888	0.935964	-0.0304928	0.532539	-0.224247	0.484732	0.254739
O00571	DDX3X	ATP-dependent RNA helicase DDX3X (EC 3.6.4.13) (CAP-Rf) (DEAD box protein 3, X-chromosomal) (DEAD box, X isoform) (DBX) (Helicase-like protein 2) (HLP2)	Homo sapiens (Human)	73,243	0.966178	0.0317357	0.863708	-0.141027	0.835985	0.154764	0.811157	-0.172763	0.850554	-0.123028	0.686712	0.295791
O00584	RNASET2	Ribonuclease T2 (EC 4.6.1.19) (Ribonuclease 6)	Homo sapiens (Human)	29,481	0.161894	2.00912	0.820428	0.386291	0.529766	1.19335	0.0703897	-1.62283	0.568527	0.815774	0.634231	0.807059
O00592	PODXL	Podocalyxin (GCTM-2 antigen) (Gp200) (Podocalyxin-like protein 1) (PC) (PCLP-1)	Homo sapiens (Human)	58,635	0.506134	-0.271638	0.350055	-0.653615	0.383746	0.328926	0.577425	-0.381977	0.0821919	-0.600564	0.147743	0.982541
O00622	CCN1	CCN family member 1 (Cellular communication network factor 1) (Cysteine-rich angiogenic inducer 61) (Insulin-like growth factor-binding protein 10) (IBP-10) (IGF-binding protein 10) (IGFBP-10) (Protein CYR61) (Protein GIG1)	Homo sapiens (Human)	42,027	0.816504	-0.13583	0.220996	-0.781263	0.684075	0.251883	0.309981	-0.645433	0.529649	-0.387713	0.132031	1.03315
O00623	PEX12	Peroxisome assembly protein 12 (Peroxin-12) (Peroxisome assembly factor 3) (PAF-3)	Homo sapiens (Human)	40,797	0.525793	-0.819627	0.552068	-0.756746	0.876574	0.248979	0.823125	0.0628807	0.33617	-1.06861	0.353994	1.00573
O00625	PIR	Pirin (EC 1.13.11.24) (Probable quercetin 2,3-dioxygenase PIR) (Probable quercetinase)	Homo sapiens (Human)	32,113	0.530612	0.275605	0.245017	-0.613192	0.156186	0.536269	0.0840735	-0.888797	0.469116	-0.260663	0.0141576	1.14946
O00629	KPNA4	Importin subunit alpha-3 (Importin alpha Q1) (Qip1) (Karyopherin subunit alpha-4)	Homo sapiens (Human)	57,887	0.488123	-0.750068	0.26381	-1.14219	0.379713	-1.00581	0.711907	-0.392126	0.825828	0.255742	0.901856	0.136384
O00635	TRIM38	E3 ubiquitin-protein ligase TRIM38 (EC 2.3.2.27) (RING finger protein 15) (RING-type E3 ubiquitin transferase TRIM38) (Tripartite motif-containing protein 38) (Zinc finger protein RoRet)	Homo sapiens (Human)	53,416	0.907091	0.085445	0.39411	0.699564	0.559258	-1.50895	0.43908	0.614119	0.535883	1.59439	0.396039	-2.20851
O00712	NFIB	Nuclear factor 1 B-type (NF1-B) (Nuclear factor 1/B) (CCAAT-box-binding transcription factor) (CTF) (Nuclear factor I/B) (NF-I/B) (NFI-B) (TGGCA-binding protein)	Homo sapiens (Human)	47,442	0.0744088	0.727131	0.972889	-0.026069	0.938972	-0.0609252	0.298521	-0.7532	0.30945	0.788057	0.971514	-0.0348562
O00743	PPP6C	Serine/threonine-protein phosphatase 6 catalytic subunit (PP6C) (EC 3.1.3.16) [Cleaved into: Serine/threonine-protein phosphatase 6 catalytic subunit, N-terminally processed]	Homo sapiens (Human)	35,144	0.435237	-0.188713	0.826895	0.0651022	0.125713	-0.35676	0.472141	0.253815	0.560236	0.168047	0.245613	-0.421862
O00750	PIK3C2B	Phosphatidylinositol 4-phosphate 3-kinase C2 domain-containing subunit beta (PI3K-C2-beta) (PtdIns-3-kinase C2 subunit beta) (EC 2.7.1.154) (C2-PI3K) (Phosphoinositide 3-kinase-C2-beta)	Homo sapiens (Human)	184,768	0.624024	0.588369	0.678089	-0.388543	0.294977	1.15953	0.417494	-0.976913	0.645379	-0.571163	0.18686	1.54808
O00754	MAN2B1	Lysosomal alpha-mannosidase (Laman) (EC 3.2.1.24) (Lysosomal acid alpha-mannosidase) (Mannosidase alpha class 2B member 1) (Mannosidase alpha-B) [Cleaved into: Lysosomal alpha-mannosidase A peptide			0.710853	-0.262473	0.329511	-0.743619	0.213647	-0.940823	0.522793	-0.481146	0.385711	0.67835	0.819221	-0.197205
O00762	UBE2C	Ubiquitin-conjugating enzyme E2 C (EC 2.3.2.23) ((E3-independent) E2 ubiquitin-conjugating enzyme C) (EC 2.3.2.24) (E2 ubiquitin-conjugating enzyme C) (UbcH10) (Ubiquitin carrier protein C) (Ubiquitin-protein ligase C)	Homo sapiens (Human)	19,652	0.0705516	-0.145071	7.79397e-06	-0.375087	7.3818e-09	-0.606216	0.00643268	-0.230016	5.19149e-06	0.461145	0.020812	-0.231129
O00764	PDXK	Pyridoxal kinase (EC 2.7.1.35) (Pyridoxine kinase)	Homo sapiens (Human)	35,102	0.883217	0.0859613	0.247783	-0.819508	0.61963	0.329263	0.220905	-0.905469	0.722494	-0.243302	0.149942	1.14877
O00767	SCD	Acyl-CoA desaturase (EC 1.14.19.1) (Delta(9)-desaturase) (Delta-9 desaturase) (Fatty acid desaturase) (Stearoyl-CoA desaturase) (hSCD1)	Homo sapiens (Human)	41,523	0.271759	-0.539056	0.262326	-0.396389	0.262654	-0.40635	0.783113	0.142666	0.794051	-0.132706	0.980703	-0.0099604
O14492	SH2B2	SH2B adapter protein 2 (Adapter protein with pleckstrin homology and Src homology 2 domains) (SH2 and PH domain-containing adapter protein APS)	Homo sapiens (Human)	67,738	0.180803	-0.826515	0.0728569	-0.23168	0.124002	-0.690415	0.320113	0.594835	0.840133	-0.1361	0.284362	-0.458735
O14494	PLPP1	Phospholipid phosphatase 1 (EC 3.1.3.-) (EC 3.1.3.106) (EC 3.1.3.4) (EC 3.1.3.81) (Lipid phosphate phosphohydrolase 1) (PAP2-alpha) (Phosphatidate phosphohydrolase type 2a) (Phosphatidic acid phosphatase 2a) (PAP-2a) (PAP2a)	Homo sapiens (Human)	32,156	0.413958	1.81939	0.682179	0.964779	0.203996	2.62561	0.652854	-0.854614	0.565007	-0.806215	0.355821	1.66083
O14495	PLPP3	Phospholipid phosphatase 3 (EC 3.1.3.-) (EC 3.1.3.4) (Lipid phosphate phosphohydrolase 3) (PAP2-beta) (Phosphatidate phosphohydrolase type 2b) (Phosphatidic acid phosphatase 2b) (PAP-2b) (PAP2b) (Vascular endothelial growth factor and type I collagen-inducible protein) (VCIP)	Homo sapiens (Human)	35,116	0.152391	0.288004	7.95564e-06	0.270523	0.0795284	0.235979	0.930073	-0.0174811	0.823055	0.0520253	0.792819	-0.0345442
O14497	ARID1A	AT-rich interactive domain-containing protein 1A (ARID domain-containing protein 1A) (B120) (BRG1-associated factor 250) (BAF250) (BRG1-associated factor 250a) (BAF250A) (Osa homolog 1) (hOSA1) (SWI-like protein) (SWI/SNF complex protein p270) (SWI/SNF-related, matrix-associated, actin-dependent regulator of chromatin subfamily F member 1) (hELD)	Homo sapiens (Human)	242,045	0.536938	0.223905	0.350829	0.31589	0.969596	0.016245	0.746138	0.0919858	0.571765	0.20766	0.414409	-0.299645
O14503	BHLHE40	Class E basic helix-loop-helix protein 40 (bHLHe40) (Class B basic helix-loop-helix protein 2) (bHLHb2) (Differentially expressed in chondrocytes protein 1) (DEC1) (Enhancer-of-split and hairy-related protein 2) (SHARP-2) (Stimulated by retinoic acid gene 13 protein)	Homo sapiens (Human)	45,510	0.457594	-2.52315	0.6481	1.19023	0.469528	-2.50107	0.117933	3.71338	0.994638	-0.0220839	0.133792	-3.69129
O14519	CDK2AP1	Cyclin-dependent kinase 2-associated protein 1 (CDK2-associated protein 1) (Deleted in oral cancer 1) (DOC-1) (Putative oral cancer suppressor)	Homo sapiens (Human)	12,365	0.480517	-0.214758	0.503093	-0.194059	0.489277	0.190374	0.915378	0.0206992	0.094415	-0.405132	0.0672536	0.384433
O14521	SDHD	Succinate dehydrogenase [ubiquinone] cytochrome b small subunit, mitochondrial (CybS) (CII-4) (QPs3) (Succinate dehydrogenase complex subunit D) (Succinate-ubiquinone oxidoreductase cytochrome b small subunit) (Succinate-ubiquinone reductase membrane anchor subunit)	Homo sapiens (Human)	17,043	0.29053	-0.990348	0.409858	-0.841154	0.0576203	-1.0922	0.912304	0.149193	0.923475	0.101855	0.82494	-0.251048
O14524	NEMP1	Nuclear envelope integral membrane protein 1	Homo sapiens (Human)	50,640	0.768803	0.0913024	0.695021	-0.137456	0.768742	-0.0846221	0.474544	-0.228758	0.480712	0.175924	0.859184	0.0528338
O14530	TXNDC9	Thioredoxin domain-containing protein 9 (ATP-binding protein associated with cell differentiation) (Protein 1-4)	Homo sapiens (Human)	26,534	0.297928	0.285122	0.690762	0.14542	0.880345	0.0430952	0.644474	-0.139702	0.0979367	0.242027	0.748476	-0.102325
O14545	TRAFD1	TRAF-type zinc finger domain-containing protein 1 (Protein FLN29)	Homo sapiens (Human)	64,841	0.689563	0.139964	0.811038	0.0765527	0.909164	0.0403869	0.850396	-0.0634113	0.732657	0.0995771	0.912463	-0.0361658
O14548	COX7A2L	Cytochrome c oxidase subunit 7A-related protein, mitochondrial (COX7a-related protein) (Cytochrome c oxidase subunit VIIa-related protein) (EB1)	Homo sapiens (Human)	12,615	0.371559	-0.790596	0.647705	0.142418	0.584489	-0.278995	0.274158	0.933014	0.570566	-0.511601	0.367514	-0.421413
O14561	NDUFAB1	Acyl carrier protein, mitochondrial (ACP) (CI-SDAP) (NADH-ubiquinone oxidoreductase 9.6 kDa subunit)	Homo sapiens (Human)	17,417	0.217788	1.20653	0.793039	0.345797	0.848574	0.313245	0.340014	-0.860736	0.534456	0.893288	0.984473	-0.0325524
O14562	UBFD1	Ubiquitin domain-containing protein UBFD1 (Ubiquitin-binding protein homolog)	Homo sapiens (Human)	33,382	0.40181	0.881528	0.645135	0.455157	0.884731	0.1634	0.617057	-0.426371	0.475783	0.718128	0.76767	-0.291757
O14569	CYB561D2	Cytochrome b561 domain-containing protein 2 (EC 7.2.1.3) (Putative tumor suppressor protein 101F6) (Transmembrane ascorbate ferrireductase)	Homo sapiens (Human)	23,974	0.0690808	2.61547	0.353844	1.64308	0.963748	-0.136341	0.357997	-0.972394	0.297505	2.75181	0.530492	-1.77942
O14578	CIT	Citron Rho-interacting kinase (CRIK) (EC 2.7.11.1) (Serine/threonine-protein kinase 21)	Homo sapiens (Human)	231,431	0.562573	-0.191786	0.0456886	-0.662721	0.0212655	-0.760108	0.183385	-0.470935	0.113793	0.568321	0.788175	-0.0973862
O14579	COPE	Coatomer subunit epsilon (Epsilon-coat protein) (Epsilon-COP)	Homo sapiens (Human)	34,482	0.622132	0.231044	0.390298	-0.502979	0.732745	-0.180137	0.159874	-0.734023	0.368284	0.411181	0.587763	0.322842
O14613	CDC42EP2	Cdc42 effector protein 2 (Binder of Rho GTPases 1)	Homo sapiens (Human)	22,484			0.887257	-0.481519	0.84917	0.484988	0.836463	-0.74035	0.935593	-0.226157	0.762281	0.966508
O14617	AP3D1	AP-3 complex subunit delta-1 (AP-3 complex subunit delta) (Adaptor-related protein complex 3 subunit delta-1) (Delta-adaptin)	Homo sapiens (Human)	130,158	0.308243	0.391081	0.989085	0.00509701	0.96248	0.0176518	0.280655	-0.385984	0.293137	0.373429	0.969526	0.0125548
O14618	CCS	Copper chaperone for superoxide dismutase (Superoxide dismutase copper chaperone)	Homo sapiens (Human)	29,041	0.933244	-0.0622954	0.695426	-0.343706	0.554481	0.35375	0.726571	-0.28141	0.488519	-0.416045	0.358566	0.697456
O14639	ABLIM1	Actin-binding LIM protein 1 (abLIM-1) (Actin-binding LIM protein family member 1) (Actin-binding double zinc finger protein) (LIMAB1) (Limatin)	Homo sapiens (Human)	87,688	0.887683	-0.0533607	0.0794443	-0.650269	0.601261	-0.206988	0.156487	-0.596909	0.741308	0.153627	0.326128	0.443281
O14641	DVL2	Segment polarity protein dishevelled homolog DVL-2 (Dishevelled-2) (DSH homolog 2)	Homo sapiens (Human)	78,948	0.509073	0.474201	0.734503	-0.318231	0.849609	0.157297	0.372878	-0.792432	0.65377	0.316903	0.632736	0.475529
O14646	CHD1	Chromodomain-helicase-DNA-binding protein 1 (CHD-1) (EC 3.6.4.12) (ATP-dependent helicase CHD1)	Homo sapiens (Human)	196,688	0.159023	-0.683872	0.0934175	-0.928601	0.48933	-0.340274	0.672355	-0.244729	0.498463	-0.343598	0.305553	0.588327
O14647	CHD2	Chromodomain-helicase-DNA-binding protein 2 (CHD-2) (EC 3.6.4.12) (ATP-dependent helicase CHD2)	Homo sapiens (Human)	211,344	0.606255	-0.434028	0.227469	-0.804992	0.621486	-0.316277	0.712278	-0.370964	0.907765	-0.11775	0.541126	0.488714
O14653	GOSR2	Golgi SNAP receptor complex member 2 (27 kDa Golgi SNARE protein) (Membrin)	Homo sapiens (Human)	24,775	0.406178	-0.173886	0.284943	-0.183321	0.538381	-0.121621	0.962283	-0.00943524	0.814805	-0.0522641	0.71637	0.0616994
O14656	TOR1A	Torsin-1A (Dystonia 1 protein) (Torsin ATPase-1A) (EC 3.6.4.-) (Torsin family 1 member A)	Homo sapiens (Human)	37,809	0.848025	-0.280156	0.488617	-0.931058	0.77049	-0.471091	0.625835	-0.650902	0.901717	0.190936	0.767424	0.459966
O14657	TOR1B	Torsin-1B (Torsin ATPase-1B) (EC 3.6.4.-) (Torsin family 1 member B)	Homo sapiens (Human)	37,979	0.703375	0.173368	0.472858	-0.547473	0.647948	0.207226	0.312736	-0.720841	0.910858	-0.033858	0.284894	0.754699
O14662	STX16	Syntaxin-16 (Syn16)	Homo sapiens (Human)	37,031	0.405025	-0.28584	0.528548	-0.107399	0.893227	0.0197129	0.59925	0.178441	0.360784	-0.305553	0.358889	0.127112
O14672	ADAM10	Disintegrin and metalloproteinase domain-containing protein 10 (ADAM 10) (EC 3.4.24.81) (CDw156) (Kuzbanian protein homolog) (Mammalian disintegrin-metalloprotease) (CD antigen CD156c)	Homo sapiens (Human)	84,142	0.066271	1.38034	0.201582	0.867417	0.890084	-0.10027	0.434749	-0.512927	0.0566777	1.48061	0.129558	-0.967686
O14681	EI24	Etoposide-induced protein 2.4 homolog (p53-induced gene 8 protein)	Homo sapiens (Human)	38,965	0.543775	0.378225	0.94961	0.0500689	0.969025	-0.0243659	0.671904	-0.328156	0.512603	0.402591	0.924097	-0.0744348
O14684	PTGES	Prostaglandin E synthase (EC 5.3.99.3) (Glutathione peroxidase PTGES) (EC 1.11.1.-) (Glutathione transferase PTGES) (EC 2.5.1.18) (Microsomal glutathione S-transferase 1-like 1) (MGST1-L1) (Microsomal prostaglandin E synthase 1) (MPGES-1) (p53-induced gene 12 protein)	Homo sapiens (Human)	17,102	0.556113	-0.271368	0.632637	-0.160083	0.434349	-0.414529	0.788039	0.111284	0.806147	0.143161	0.60345	-0.254445
O14713	ITGB1BP1	Integrin beta-1-binding protein 1 (Integrin cytoplasmic domain-associated protein 1) (ICAP-1)	Homo sapiens (Human)	21,782	0.531588	1.19772	0.239955	2.17427	0.67735	0.855665	0.315571	0.976545	0.796103	0.342056	0.283302	-1.3186
O14715	RGPD8	RANBP2-like and GRIP domain-containing protein 8 (Ran-binding protein 2-like 3) (RanBP2-like 3) (RanBP2L3)	Homo sapiens (Human)	198,993	0.42943	0.341558	0.66451	-0.179801	0.675565	-0.197405	0.0782064	-0.521359	0.147159	0.538963	0.960009	-0.0176039
O14727	APAF1	Apoptotic protease-activating factor 1 (APAF-1)	Homo sapiens (Human)	141,840	0.225491	1.34477	0.563331	0.646718	0.569308	0.64575	0.493173	-0.698048	0.505912	0.699016	0.999241	-0.000967939
O14732	IMPA2	Inositol monophosphatase 2 (IMP 2) (IMPase 2) (EC 3.1.3.25) (Inositol-1(or 4)-monophosphatase 2) (Myo-inositol monophosphatase A2)	Homo sapiens (Human)	31,321	0.710724	0.957347	0.990505	0.0350553	0.59836	1.31437	0.668326	-0.922292	0.80629	-0.357023	0.526837	1.27932
O14733	MAP2K7	Dual specificity mitogen-activated protein kinase kinase 7 (MAP kinase kinase 7) (MAPKK 7) (EC 2.7.12.2) (JNK-activating kinase 2) (MAPK/ERK kinase 7) (MEK 7) (Stress-activated protein kinase kinase 4) (SAPK kinase 4) (SAPKK-4) (SAPKK4) (c-Jun N-terminal kinase kinase 2) (JNK kinase 2) (JNKK 2)	Homo sapiens (Human)	47,485	0.882089	0.0460236	0.286446	-0.692917	0.338266	-0.297785	0.299882	-0.738941	0.420575	0.343809	0.5795	0.395132
O14734	ACOT8	Acyl-coenzyme A thioesterase 8 (Acyl-CoA thioesterase 8) (EC 3.1.2.1) (EC 3.1.2.11) (EC 3.1.2.2) (EC 3.1.2.3) (EC 3.1.2.5) (Choloyl-coenzyme A thioesterase) (EC 3.1.2.27) (HIV-Nef-associated acyl-CoA thioesterase) (Peroxisomal acyl-CoA thioesterase 2) (PTE-2) (Peroxisomal acyl-coenzyme A thioester hydrolase 1) (PTE-1) (Peroxisomal long-chain acyl-CoA thioesterase 1) (Thioesterase II) (hACTE-III) …	Homo sapiens (Human)	35,914	0.0961811	0.628923	0.939155	0.0708618	0.658509	-0.36579	0.545966	-0.558062	0.236897	0.994714	0.692667	-0.436652
O14735	CDIPT	CDP-diacylglycerol--inositol 3-phosphatidyltransferase (EC 2.7.8.11) (Phosphatidylinositol synthase) (PI synthase) (PtdIns synthase)	Homo sapiens (Human)	23,539	0.949005	0.0672945	0.610131	-0.502944	0.434945	0.713928	0.560849	-0.570238	0.463248	-0.646633	0.134057	1.21687
O14737	PDCD5	Programmed cell death protein 5 (TF-1 cell apoptosis-related protein 19) (Protein TFAR19)	Homo sapiens (Human)	14,285	0.498666	0.095886	0.00388243	0.399327	0.315951	0.119637	0.00482495	0.303441	0.809721	-0.0237507	0.000629615	-0.27969
O14744	PRMT5	Protein arginine N-methyltransferase 5 (PRMT5) (EC 2.1.1.320) (72 kDa ICln-binding protein) (Histone-arginine N-methyltransferase PRMT5) (Jak-binding protein 1) (Shk1 kinase-binding protein 1 homolog) (SKB1 homolog) (SKB1Hs) [Cleaved into: Protein arginine N-methyltransferase 5, N-terminally processed]	Homo sapiens (Human)	72,684	0.780638	-0.144617	0.0896812	-0.947383	0.640133	0.24003	0.160339	-0.802765	0.446855	-0.384647	0.0382279	1.18741
O14745	SLC9A3R1	Na(+)/H(+) exchange regulatory cofactor NHE-RF1 (NHERF-1) (Ezrin-radixin-moesin-binding phosphoprotein 50) (EBP50) (Regulatory cofactor of Na(+)/H(+) exchanger) (Sodium-hydrogen exchanger regulatory factor 1) (Solute carrier family 9 isoform A3 regulatory factor 1)	Homo sapiens (Human)	38,868	0.49552	-0.332116	0.106887	-0.625594	0.619917	-0.197413	0.557259	-0.293478	0.782223	-0.134703	0.260394	0.428181
O14757	CHEK1	Serine/threonine-protein kinase Chk1 (EC 2.7.11.1) (CHK1 checkpoint homolog) (Cell cycle checkpoint kinase) (Checkpoint kinase-1)	Homo sapiens (Human)	54,434	0.173277	0.708843	0.305845	0.543801	0.858807	-0.113496	0.686101	-0.165042	0.149403	0.822339	0.267933	-0.657298
O14763	TNFRSF10B	Tumor necrosis factor receptor superfamily member 10B (Death receptor 5) (TNF-related apoptosis-inducing ligand receptor 2) (TRAIL receptor 2) (TRAIL-R2) (CD antigen CD262)	Homo sapiens (Human)	47,878	0.141373	0.631549	0.0989249	0.602427	0.282412	-2.63089	0.939805	-0.0291215	0.183111	3.26244	0.185169	-3.23332
O14772	FPGT	Fucose-1-phosphate guanylyltransferase (EC 2.7.7.30) (GDP-L-fucose diphosphorylase) (GDP-L-fucose pyrophosphorylase)	Homo sapiens (Human)	68,010			0.854188	-0.35519			0.904231	-0.318756	0.8439	0.616726		0
O14773	TPP1	Tripeptidyl-peptidase 1 (TPP-1) (EC 3.4.14.9) (Cell growth-inhibiting gene 1 protein) (Lysosomal pepstatin-insensitive protease) (LPIC) (Tripeptidyl aminopeptidase) (Tripeptidyl-peptidase I) (TPP-I)	Homo sapiens (Human)	61,248	0.0483712	-2.2949	0.912523	0.114172	0.360965	-1.14419	0.0202902	2.40907	0.363927	-1.1507	0.230673	-1.25836
O14775	GNB5	Guanine nucleotide-binding protein subunit beta-5 (Gbeta5) (Transducin beta chain 5)	Homo sapiens (Human)	43,566	0.387891	1.585	0.62534	0.972216	0.734951	0.66031	0.457247	-0.61278	0.199482	0.924686	0.7676	-0.311906
O14776	TCERG1	Transcription elongation regulator 1 (TATA box-binding protein-associated factor 2S) (Transcription factor CA150)	Homo sapiens (Human)	123,901	0.246557	-0.564594	0.971259	0.0151278	0.291627	-0.487421	0.222106	0.579722	0.88014	-0.0771725	0.272411	-0.502549
O14777	NDC80	Kinetochore protein NDC80 homolog (Highly expressed in cancer protein) (Kinetochore protein Hec1) (HsHec1) (Kinetochore-associated protein 2) (Retinoblastoma-associated protein HEC)	Homo sapiens (Human)	73,913	0.563653	0.104143	0.10095	-0.357127	0.37456	-0.193334	0.0123195	-0.46127	0.0849841	0.297478	0.394627	0.163793
O14786	NRP1	Neuropilin-1 (Vascular endothelial cell growth factor 165 receptor) (CD antigen CD304)	Homo sapiens (Human)	103,134	0.626584	0.0839942	0.469286	-0.105123	0.932841	-0.0149784	0.122884	-0.189117	0.296899	0.0989726	0.45157	0.0901445
O14787	TNPO2	Transportin-2 (Karyopherin beta-2b)	Homo sapiens (Human)	101,388	0.559781	-0.76837	0.574409	-0.830649	0.306287	-1.55603	0.963994	-0.0622796	0.576841	0.787657	0.647834	-0.725378
O14795	UNC13B	Protein unc-13 homolog B (Munc13-2) (munc13)	Homo sapiens (Human)	180,679	0.761237	-0.438784	0.134966	1.44591	0.142687	1.34563	0.226609	1.8847	0.244586	-1.78441	0.926961	-0.100284
O14802	POLR3A	DNA-directed RNA polymerase III subunit RPC1 (RNA polymerase III subunit C1) (EC 2.7.7.6) (DNA-directed RNA polymerase III largest subunit) (DNA-directed RNA polymerase III subunit A) (RNA polymerase III 155 kDa subunit) (RPC155) (RNA polymerase III subunit C160)	Homo sapiens (Human)	155,641	0.461885	-0.624606	0.625498	-0.349022	0.426643	0.512737	0.734493	0.275584	0.146618	-1.13734	0.169856	0.861759
O14807	MRAS	Ras-related protein M-Ras (EC 3.6.5.2) (Ras-related protein R-Ras3)	Homo sapiens (Human)	23,846	0.004888	-0.237033	0.0850821	-0.140565	0.23976	-0.202199	0.22086	0.0964687	0.838277	-0.0348339	0.715989	-0.0616348
O14817	TSPAN4	Tetraspanin-4 (Tspan-4) (Novel antigen 2) (NAG-2) (Transmembrane 4 superfamily member 7)	Homo sapiens (Human)	26,118	0.102925	-0.698828	0.106302	-0.645529	0.320144	0.327832	0.917034	0.0532989	0.025335	-1.02666	0.0243581	0.973361
O14818	PSMA7	Proteasome subunit alpha type-7 (Proteasome subunit RC6-1) (Proteasome subunit XAPC7)	Homo sapiens (Human)	27,887	0.27124	0.191536	0.618663	-0.0792154	0.873725	-0.0275377	0.0681265	-0.270751	0.147914	0.219073	0.733341	0.0516777
O14828	SCAMP3	Secretory carrier-associated membrane protein 3 (Secretory carrier membrane protein 3)	Homo sapiens (Human)	38,287	0.839833	-0.0662794	0.716204	0.113173	0.74672	-0.118547	0.592314	0.179452	0.892338	0.0522677	0.538044	-0.23172
O14832	PHYH	Phytanoyl-CoA dioxygenase, peroxisomal (EC 1.14.11.18) (Phytanic acid oxidase) (Phytanoyl-CoA alpha-hydroxylase) (PhyH)	Homo sapiens (Human)	38,538	0.613192	-0.253573	0.411669	-0.719115	0.78593	0.0675117	0.6313	-0.465542	0.550327	-0.321085	0.392672	0.786627
O14841	OPLAH	5-oxoprolinase (EC 3.5.2.9) (5-oxo-L-prolinase) (5-OPase) (Pyroglutamase)	Homo sapiens (Human)	137,457	0.316159	1.18871	0.85931	-0.248179	0.844964	0.268262	0.254908	-1.43689	0.458678	0.920452	0.712397	0.516441
O14874	BCKDK	[3-methyl-2-oxobutanoate dehydrogenase [lipoamide]] kinase, mitochondrial (EC 2.7.11.4) (Branched-chain alpha-ketoacid dehydrogenase kinase) (BCKD-kinase) (BCKDHKIN)	Homo sapiens (Human)	46,360	0.196063	0.549963	0.618509	-0.443258	0.0331408	0.748714	0.247688	-0.993221	0.511468	-0.198751	0.162559	1.19197
O14880	MGST3	Microsomal glutathione S-transferase 3 (Microsomal GST-3) (Glutathione peroxidase MGST3) (EC 1.11.1.-) (LTC4 synthase MGST3) (EC 4.4.1.20) (Microsomal glutathione S-transferase III) (Microsomal GST-III)	Homo sapiens (Human)	16,516	0.346222	1.39411	0.380343	-1.38417	0.246829	1.58553	0.0467437	-2.77829	0.876932	-0.19142	0.0221175	2.96971
O14907	TAX1BP3	Tax1-binding protein 3 (Glutaminase-interacting protein 3) (Tax interaction protein 1) (TIP-1) (Tax-interacting protein 1)	Homo sapiens (Human)	13,735	0.480173	0.328588	0.170049	0.503714	0.197032	0.392733	0.716892	0.175126	0.883352	-0.0641454	0.737125	-0.11098
O14908	GIPC1	PDZ domain-containing protein GIPC1 (GAIP C-terminus-interacting protein) (RGS-GAIP-interacting protein) (RGS19-interacting protein 1) (Synectin) (Tax interaction protein 2) (TIP-2)	Homo sapiens (Human)	36,049	0.0743011	-0.754222	0.253808	-0.59331	0.586803	-0.123323	0.805022	0.160912	0.142969	-0.630899	0.361433	0.469987
O14920	IKBKB	Inhibitor of nuclear factor kappa-B kinase subunit beta (I-kappa-B-kinase beta) (IKK-B) (IKK-beta) (IkBKB) (EC 2.7.11.10) (I-kappa-B kinase 2) (IKK2) (Nuclear factor NF-kappa-B inhibitor kinase beta) (NFKBIKB) (Serine/threonine protein kinase IKBKB) (EC 2.7.11.1)	Homo sapiens (Human)	86,564	0.283585	0.631271	0.760685	0.175276	0.865797	0.111566	0.32008	-0.455995	0.388897	0.519705	0.914653	-0.0637098
O14925	TIMM23	Mitochondrial import inner membrane translocase subunit Tim23	Homo sapiens (Human)	21,943	0.362948	0.86861	0.436539	0.762522	0.375753	0.848723	0.875295	-0.106089	0.97461	0.0198871	0.901404	0.0862015
O14929	HAT1	Histone acetyltransferase type B catalytic subunit (EC 2.3.1.48) (Histone acetyltransferase 1)	Homo sapiens (Human)	49,513	0.335362	0.335927	0.950637	0.0263565	0.00629082	0.941391	0.443389	-0.309571	0.0275497	-0.605464	0.0111607	0.915035
O14936	CASK	Peripheral plasma membrane protein CASK (hCASK) (EC 2.7.11.1) (Calcium/calmodulin-dependent serine protein kinase) (Protein lin-2 homolog)	Homo sapiens (Human)	105,123	0.848432	0.113292	0.879288	-0.0883184	0.121736	0.788001	0.732521	-0.20161	0.1764	-0.674709	0.0767419	0.876319
O14949	UQCRQ	Cytochrome b-c1 complex subunit 8 (Complex III subunit 8) (Complex III subunit VIII) (Ubiquinol-cytochrome c reductase complex 9.5 kDa protein) (Ubiquinol-cytochrome c reductase complex ubiquinone-binding protein QP-C)	Homo sapiens (Human)	9,906	0.948395	-0.0286066	0.0163128	-2.61393	0.531386	-0.578831	0.0148622	-2.58532	0.538061	0.550225	0.105196	2.0351
O14950	MYL12B	Myosin regulatory light chain 12B (MLC-2A) (MLC-2) (Myosin regulatory light chain 2-B, smooth muscle isoform) (Myosin regulatory light chain 20 kDa) (MLC20) (Myosin regulatory light chain MRLC2) (SHUJUN-1)	Homo sapiens (Human)	19,779	0.829041	-0.0288778	0.166724	-0.278602	0.243436	-0.18904	0.157882	-0.249725	0.198772	0.160162	0.652764	0.0895628
O14964	HGS	Hepatocyte growth factor-regulated tyrosine kinase substrate (Hrs) (Protein pp110)	Homo sapiens (Human)	86,192	0.476632	0.268876	0.28294	-0.454226	0.534368	0.234367	0.08156	-0.723102	0.913125	0.0345081	0.0958241	0.688594
O14965	AURKA	Aurora kinase A (EC 2.7.11.1) (Aurora 2) (Aurora/IPL1-related kinase 1) (ARK-1) (Aurora-related kinase 1) (hARK1) (Breast tumor-amplified kinase) (Serine/threonine-protein kinase 15) (Serine/threonine-protein kinase 6) (Serine/threonine-protein kinase aurora-A)	Homo sapiens (Human)	45,809	0.7155	0.326608	0.28499	-1.24844	0.841165	-0.190631	0.138905	-1.57505	0.529453	0.517239	0.342388	1.05781
O14966	RAB29	Ras-related protein Rab-7L1 (Rab-7-like protein 1) (Ras-related protein Rab-29)	Homo sapiens (Human)	23,155	0.509324	-0.563143	0.797596	-0.306697	0.675616	-0.298707	0.839438	0.256447	0.748711	-0.264436	0.99458	0.00798915
O14967	CLGN	Calmegin	Homo sapiens (Human)	70,039	0.961311	-0.0673201	0.433563	-2.79865	0.8746	0.218514	0.445957	-2.73133	0.839332	-0.285834	0.399661	3.01716
O14972	VPS26C	Vacuolar protein sorting-associated protein 26C (Down syndrome critical region protein 3) (Down syndrome critical region protein A)	Homo sapiens (Human)	33,010	0.705032	0.69012	0.134387	-3.14233	0.990605	-0.0283205	0.00174926	-3.83245	0.671932	0.71844	0.117626	3.11401
O14974	PPP1R12A	Protein phosphatase 1 regulatory subunit 12A (Myosin phosphatase-targeting subunit 1) (Myosin phosphatase target subunit 1) (Protein phosphatase myosin-binding subunit)	Homo sapiens (Human)	115,281	0.753901	-0.0706521	0.010644	-0.689347	0.860894	-0.0424233	0.0202128	-0.618694	0.897152	-0.0282289	0.0208697	0.646923
O14975	SLC27A2	Very long-chain acyl-CoA synthetase (VLACS) (VLCS) (EC 6.2.1.-) (Arachidonate--CoA ligase) (EC 6.2.1.15) (Fatty acid transport protein 2) (FATP-2) (Fatty-acid-coenzyme A ligase, very long-chain 1) (Long-chain-fatty-acid--CoA ligase) (EC 6.2.1.3) (Phytanate--CoA ligase) (EC 6.2.1.24) (Solute carrier family 27 member 2) (THCA-CoA ligase) (EC 6.2.1.7) (Very long-chain-fatty-acid-CoA ligase)	Homo sapiens (Human)	70,312	0.576018	0.547779	0.866109	0.171551	0.389138	0.719242	0.725468	-0.376228	0.851683	-0.171464	0.558655	0.547691
O14976	GAK	Cyclin-G-associated kinase (EC 2.7.11.1)	Homo sapiens (Human)	143,191	0.896719	0.066447	0.138462	-0.796021	0.709597	-0.184133	0.117507	-0.862468	0.575225	0.25058	0.255025	0.611888
O14979	HNRNPDL	Heterogeneous nuclear ribonucleoprotein D-like (hnRNP D-like) (hnRNP DL) (AU-rich element RNA-binding factor) (JKT41-binding protein) (Protein laAUF1)	Homo sapiens (Human)	46,438	0.873458	0.0716235	0.53149	-0.212974	0.825012	0.057134	0.563949	-0.284598	0.972082	0.0144895	0.385171	0.270108
O14980	XPO1	Exportin-1 (Exp1) (Chromosome region maintenance 1 protein homolog)	Homo sapiens (Human)	123,386	0.81278	-0.0690771	0.0972847	-0.469012	0.554755	0.159368	0.184797	-0.399935	0.436614	-0.228445	0.0266451	0.62838
O14981	BTAF1	TATA-binding protein-associated factor 172 (EC 3.6.4.-) (ATP-dependent helicase BTAF1) (B-TFIID transcription factor-associated 170 kDa subunit) (TAF(II)170) (TBP-associated factor 172) (TAF-172)	Homo sapiens (Human)	206,887	0.407184	-0.462207	0.270633	-0.615573	0.703554	-0.203832	0.803195	-0.153366	0.648266	-0.258375	0.453625	0.411741
O15013	ARHGEF10	Rho guanine nucleotide exchange factor 10	Homo sapiens (Human)	151,612	0.500394	-0.265761	0.947246	-0.0128824	0.940441	0.0135904	0.516229	0.252879	0.450118	-0.279352	0.882086	0.0264728
O15014	ZNF609	Zinc finger protein 609	Homo sapiens (Human)	151,191	0.604415	0.467408	0.839007	-0.198984	0.379339	0.695073	0.448195	-0.666391	0.71042	-0.227665	0.241368	0.894057
O15020	SPTBN2	Spectrin beta chain, non-erythrocytic 2 (Beta-III spectrin) (Spinocerebellar ataxia 5 protein)	Homo sapiens (Human)	271,325	0.323366	-0.408801	0.0138154	-1.14678	0.852872	-0.0655397	0.162866	-0.737974	0.417227	-0.343262	0.0248814	1.08124
O15027	SEC16A	Protein transport protein Sec16A (SEC16 homolog A) (p250)	Homo sapiens (Human)	251,894	0.968429	0.0130314	0.0910481	-0.571414	0.485602	-0.235635	0.0918248	-0.584446	0.469298	0.248666	0.339555	0.335779
O15031	PLXNB2	Plexin-B2 (MM1)	Homo sapiens (Human)	205,127	0.378882	-0.370155	0.502798	-0.298769	0.482587	0.275681	0.878031	0.0713862	0.119496	-0.645837	0.181047	0.57445
O15037	KHNYN	Protein KHNYN (KH and NYN domain-containing protein)	Homo sapiens (Human)	74,534	0.297672	0.911433	0.718461	-0.48603	0.335633	-1.455	0.248162	-1.39746	0.10842	2.36644	0.56689	-0.968974
O15040	TECPR2	Tectonin beta-propeller repeat-containing protein 2 (WD repeat-containing protein KIAA0329/KIAA0297)	Homo sapiens (Human)	153,848	0.227844	3.3826	0.742337	1.11255	0.815171	0.776579	0.25712	-2.27006			0.90023	-0.335968
O15042	U2SURP	U2 snRNP-associated SURP motif-containing protein (140 kDa Ser/Arg-rich domain protein) (U2-associated protein SR140)	Homo sapiens (Human)	118,292	0.376961	0.274673	0.939457	0.0260911	0.554055	0.176349	0.323302	-0.248582	0.591312	0.0983243	0.524569	0.150258
O15047	SETD1A	Histone-lysine N-methyltransferase SETD1A (EC 2.1.1.354) (Lysine N-methyltransferase 2F) (SET domain-containing protein 1A) (hSET1A) (Set1/Ash2 histone methyltransferase complex subunit SET1)	Homo sapiens (Human)	186,034	0.952463	0.0486284	0.954348	0.0568045	0.568561	-0.508611	0.992701	0.00817603	0.514136	0.557239	0.567556	-0.565415
O15056	SYNJ2	Synaptojanin-2 (EC 3.1.3.36) (Synaptic inositol 1,4,5-trisphosphate 5-phosphatase 2)	Homo sapiens (Human)	165,538	0.0991941	1.17493	0.92383	0.0774138	0.373847	0.661387	0.116612	-1.09751	0.402857	0.513542	0.41085	0.583973
O15061	SYNM	Synemin (Desmuslin)	Homo sapiens (Human)	172,768	0.458927	-0.204031	0.20176	-0.388675	0.749813	0.0849415	0.549677	-0.184644	0.277874	-0.288972	0.100484	0.473616
O15062	ZBTB5	Zinc finger and BTB domain-containing protein 5	Homo sapiens (Human)	74,278	0.943862	-0.0161887	0.991779	0.00255629	0.108626	0.309939	0.939277	0.018745	0.0869959	-0.326128	0.147396	0.307383
O15066	KIF3B	Kinesin-like protein KIF3B (HH0048) (Microtubule plus end-directed kinesin motor 3B) [Cleaved into: Kinesin-like protein KIF3B, N-terminally processed]	Homo sapiens (Human)	85,125	0.518496	-0.277543	0.238888	-0.626011	0.0735018	-1.0787	0.573631	-0.348468	0.240431	0.801156	0.53866	-0.452688
O15067	PFAS	Phosphoribosylformylglycinamidine synthase (FGAM synthase) (FGAMS) (EC 6.3.5.3) (Formylglycinamide ribonucleotide amidotransferase) (FGAR amidotransferase) (FGAR-AT) (Formylglycinamide ribotide amidotransferase)	Homo sapiens (Human)	144,734	0.554551	-0.197371	0.0475158	-0.782638	0.752113	0.0932902	0.148738	-0.585267	0.360002	-0.290661	0.0220962	0.875928
O15078	CEP290	Centrosomal protein of 290 kDa (Cep290) (Bardet-Biedl syndrome 14 protein) (Cancer/testis antigen 87) (CT87) (Nephrocystin-6) (Tumor antigen se2-2)	Homo sapiens (Human)	290,386	0.822907	-0.0651305	0.833548	-0.0612123	0.705849	0.115856	0.978354	0.0039182	0.297943	-0.180986	0.309743	0.177068
O15084	ANKRD28	Serine/threonine-protein phosphatase 6 regulatory ankyrin repeat subunit A (PP6-ARS-A) (Serine/threonine-protein phosphatase 6 regulatory subunit ARS-A) (Ankyrin repeat domain-containing protein 28) (Phosphatase interactor targeting protein hnRNP K) (PITK)	Homo sapiens (Human)	112,966	0.852165	0.227782	0.829373	0.365855	0.923887	-0.122805	0.934748	0.138073	0.788649	0.350587	0.779953	-0.48866
O15085	ARHGEF11	Rho guanine nucleotide exchange factor 11 (PDZ-RhoGEF)	Homo sapiens (Human)	167,704	0.835129	-0.494872	0.336284	-2.14826	0.108181	2.12537	0.538143	-1.65339	0.188592	-2.62024	0.018823	4.27364
O15091	PRORP	Mitochondrial ribonuclease P catalytic subunit (EC 3.1.26.5) (Mitochondrial ribonuclease P protein 3) (Mitochondrial RNase P protein 3) (Protein only RNase P catalytic subunit)	Homo sapiens (Human)	67,315	0.784585	-0.254091	0.4705	-0.726321	0.746176	-0.296028	0.604114	-0.47223	0.958678	0.0419367	0.626344	0.430293
O15111	CHUK	Inhibitor of nuclear factor kappa-B kinase subunit alpha (I-kappa-B kinase alpha) (IKK-A) (IKK-alpha) (IkBKA) (IkappaB kinase) (EC 2.7.11.10) (Conserved helix-loop-helix ubiquitous kinase) (I-kappa-B kinase 1) (IKK1) (Nuclear factor NF-kappa-B inhibitor kinase alpha) (NFKBIKA) (Transcription factor 16) (TCF-16)	Homo sapiens (Human)	84,640	0.861814	0.176872	0.829753	0.218407	0.3664	0.839953	0.951085	0.0415354	0.204196	-0.663081	0.207262	0.621545
O15116	LSM1	U6 snRNA-associated Sm-like protein LSm1 (Cancer-associated Sm-like) (Small nuclear ribonuclear CaSm)	Homo sapiens (Human)	15,179	0.878198	0.0732065	0.505412	-0.556543	0.116807	0.508873	0.482734	-0.62975	0.376661	-0.435666	0.207136	1.06542
O15117	FYB1	FYN-binding protein 1 (Adhesion and degranulation promoting adaptor protein) (ADAP) (FYB-120/130) (p120/p130) (FYN-T-binding protein) (SLAP-130) (SLP-76-associated phosphoprotein)	Homo sapiens (Human)	85,387	0.993774	-0.000639601	0.00276301	-0.317152	7.43125e-05	-0.227704	0.000234585	-0.316512	0.001601	0.227064	0.345342	0.0894476
O15118	NPC1	NPC intracellular cholesterol transporter 1 (Niemann-Pick C1 protein)	Homo sapiens (Human)	142,167	0.314776	0.566536	0.408161	-0.634613	0.730091	0.209204	0.0569934	-1.20115	0.277712	0.357332	0.189375	0.843817
O15121	DEGS1	Sphingolipid delta(4)-desaturase DES1 (EC 1.14.19.17) (Cell migration-inducing gene 15 protein) (Degenerative spermatocyte homolog 1) (Dihydroceramide desaturase-1) (Membrane lipid desaturase)	Homo sapiens (Human)	37,866	0.241494	-1.11423	0.171318	0.293567	0.264603	-1.10295	0.15704	1.40779	0.992899	-0.0112732	0.172541	-1.39652
O15126	SCAMP1	Secretory carrier-associated membrane protein 1 (Secretory carrier membrane protein 1)	Homo sapiens (Human)	37,920	0.383309	0.177784	0.513202	-0.162424	0.168864	-0.151836	0.263746	-0.340209	0.115671	0.32962	0.966837	0.0105883
O15127	SCAMP2	Secretory carrier-associated membrane protein 2 (Secretory carrier membrane protein 2)	Homo sapiens (Human)	36,649	0.942385	-0.022337	0.579286	0.276445	0.981855	-0.0086698	0.451723	0.298782	0.953243	-0.0136672	0.531298	-0.285115
O15143	ARPC1B	Actin-related protein 2/3 complex subunit 1B (Arp2/3 complex 41 kDa subunit) (p41-ARC)	Homo sapiens (Human)	40,950	0.373804	0.324995	0.230283	-0.478953	0.620103	0.177208	0.0566449	-0.803948	0.643446	0.147788	0.111605	0.656161
O15144	ARPC2	Actin-related protein 2/3 complex subunit 2 (Arp2/3 complex 34 kDa subunit) (p34-ARC)	Homo sapiens (Human)	34,333	0.300601	0.320254	0.586213	-0.224836	0.375586	0.273009	0.174486	-0.54509	0.870236	0.0472453	0.214207	0.497845
O15145	ARPC3	Actin-related protein 2/3 complex subunit 3 (Arp2/3 complex 21 kDa subunit) (p21-ARC)	Homo sapiens (Human)	20,547	0.477954	-0.166801	0.169822	-0.458829	0.740789	-0.117107	0.382134	-0.292028	0.889896	-0.0496939	0.413465	0.341722
O15155	BET1	BET1 homolog (hBET1) (Golgi vesicular membrane-trafficking protein p18)	Homo sapiens (Human)	13,289	0.136998	2.7918	0.724372	-0.93927	0.314497	1.8647			0.0380975	0.927106	0.14873	2.80397
O15156	ZBTB7B	Zinc finger and BTB domain-containing protein 7B (Krueppel-related zinc finger protein cKrox) (hcKrox) (T-helper-inducing POZ/Krueppel-like factor) (Zinc finger and BTB domain-containing protein 15) (Zinc finger protein 67 homolog) (Zfp-67) (Zinc finger protein 857B) (Zinc finger protein Th-POK)	Homo sapiens (Human)	58,027	0.891857	0.188201	0.636514	0.59142	0.858228	0.253479	0.708292	0.403219	0.958955	-0.0652774	0.763253	-0.337941
O15160	POLR1C	DNA-directed RNA polymerases I and III subunit RPAC1 (DNA-directed RNA polymerase I subunit C) (RNA polymerases I and III subunit AC1) (AC40) (DNA-directed RNA polymerases I and III 40 kDa polypeptide) (RPA40) (RPA39) (RPC40)	Homo sapiens (Human)	39,250	0.733429	-0.135259	0.247577	-0.635931	0.269871	-0.556064	0.336279	-0.500672	0.378891	0.420805	0.896838	0.0798671
O15162	PLSCR1	Phospholipid scramblase 1 (PL scramblase 1) (Ca(2+)-dependent phospholipid scramblase 1) (Erythrocyte phospholipid scramblase) (Mg(2+)-dependent nuclease) (EC 3.1.-.-) (MmTRA1b)	Homo sapiens (Human)	35,049	0.31906	-0.0955886	0.270624	-0.0935237	0.218335	-0.112466	0.984874	0.00206485	0.862634	0.0168773	0.857626	-0.0189421
O15164	TRIM24	Transcription intermediary factor 1-alpha (TIF1-alpha) (EC 2.3.2.27) (E3 ubiquitin-protein ligase TRIM24) (RING finger protein 82) (RING-type E3 ubiquitin transferase TIF1-alpha) (Tripartite motif-containing protein 24)	Homo sapiens (Human)	116,831	0.993538	0.00809998	0.595735	0.511243	0.445718	-0.832199	0.411289	0.503143	0.325867	0.840299	0.10585	-1.34344
O15173	PGRMC2	Membrane-associated progesterone receptor component 2 (Progesterone membrane-binding protein) (Steroid receptor protein DG6)	Homo sapiens (Human)	23,818	0.740544	0.211387	0.014408	-1.45851	0.54278	0.380857	0.00575639	-1.66989	0.773405	-0.169471	0.00191682	1.83936
O15182	CETN3	Centrin-3	Homo sapiens (Human)	19,550	0.673383	-0.355227	0.87151	-0.140093	0.462123	0.559961	0.77986	0.215134	0.209497	-0.915188	0.32343	0.700055
O15212	PFDN6	Prefoldin subunit 6 (Protein Ke2)	Homo sapiens (Human)	14,583	0.133414	0.83698	0.27065	0.61375	0.00640105	1.38128	0.712581	-0.22323	0.250135	-0.544299	0.129317	0.767529
O15213	WDR46	WD repeat-containing protein 46 (WD repeat-containing protein BING4)	Homo sapiens (Human)	68,071	0.200425	0.683076	0.91262	-0.0668782	0.163241	0.729115	0.10172	-0.749955	0.794456	-0.0460387	0.0736112	0.795993
O15226	NKRF	NF-kappa-B-repressing factor (NFkB-repressing factor) (Protein ITBA4) (Transcription factor NRF)	Homo sapiens (Human)	77,673	0.236005	-0.515243	0.720224	-0.160124	0.756237	-0.131042	0.470085	0.355118	0.402308	-0.3842	0.951501	0.0290822
O15228	GNPAT	Dihydroxyacetone phosphate acyltransferase (DAP-AT) (DHAP-AT) (EC 2.3.1.42) (Acyl-CoA:dihydroxyacetonephosphateacyltransferase) (Glycerone-phosphate O-acyltransferase)	Homo sapiens (Human)	77,188	0.879756	0.140243	0.971407	0.031875	0.733529	0.291597	0.912765	-0.108368	0.868752	-0.151355	0.779232	0.259722
O15230	LAMA5	Laminin subunit alpha-5 (Laminin-10 subunit alpha) (Laminin-11 subunit alpha) (Laminin-15 subunit alpha)	Homo sapiens (Human)	399,737	0.604513	-0.165366	0.0133875	-0.883298	0.315261	-0.389558	0.0412248	-0.717932	0.56026	0.224192	0.239845	0.49374
O15231	ZNF185	Zinc finger protein 185 (LIM domain protein ZNF185) (P1-A)	Homo sapiens (Human)	73,525	0.642763	-0.965222	0.427102	-1.63249	0.521787	1.04842	0.76974	-0.667268	0.334372	-2.01364	0.173097	2.68091
O15234	CASC3	Protein CASC3 (Cancer susceptibility candidate gene 3 protein) (Metastatic lymph node gene 51 protein) (MLN 51) (Protein barentsz) (Btz)	Homo sapiens (Human)	76,278	0.34333	-0.0763942	0.295557	0.0789929	0.35891	0.0831773	0.0483841	0.155387	0.113959	-0.159572	0.965578	0.00418441
O15235	MRPS12	28S ribosomal protein S12, mitochondrial (MRP-S12) (S12mt) (MT-RPS12) (Mitochondrial small ribosomal subunit protein uS12m)	Homo sapiens (Human)	15,173	0.431173	-0.121336	0.830692	0.047374	0.967263	0.00712846	0.404941	0.16871	0.370733	-0.128464	0.831743	-0.0402456
O15254	ACOX3	Peroxisomal acyl-coenzyme A oxidase 3 (EC 1.3.3.6) (Branched-chain acyl-CoA oxidase) (BRCACox) (Pristanoyl-CoA oxidase)	Homo sapiens (Human)	77,629	0.982806	-0.0226476	0.650362	-0.522691	0.963076	-0.0520641	0.661234	-0.500044	0.979037	0.0294165	0.691174	0.470627
O15258	RER1	Protein RER1	Homo sapiens (Human)	22,958	0.347735	0.448513	0.956497	-0.0329412	0.66481	0.239908	0.380691	-0.481454	0.674831	0.208605	0.660388	0.272849
O15260	SURF4	Surfeit locus protein 4	Homo sapiens (Human)	30,394	0.568714	0.476238	0.519529	0.523747	0.477336	0.612547	0.953328	0.0475095	0.873749	-0.136309	0.912246	0.0887997
O15269	SPTLC1	Serine palmitoyltransferase 1 (EC 2.3.1.50) (Long chain base biosynthesis protein 1) (LCB 1) (Serine-palmitoyl-CoA transferase 1) (SPT 1) (SPT1)	Homo sapiens (Human)	52,744	0.805522	0.122829	0.705394	0.197011	0.989977	0.00663269	0.707756	0.0741822	0.688787	0.116196	0.543538	-0.190378
O15270	SPTLC2	Serine palmitoyltransferase 2 (EC 2.3.1.50) (Long chain base biosynthesis protein 2) (LCB 2) (Long chain base biosynthesis protein 2a) (LCB2a) (Serine-palmitoyl-CoA transferase 2) (SPT 2)	Homo sapiens (Human)	62,924	0.767986	0.239006	0.824213	-0.176652	0.773833	-0.285784	0.567236	-0.415657	0.569246	0.52479	0.90543	-0.109133
O15287	FANCG	Fanconi anemia group G protein (Protein FACG) (DNA repair protein XRCC9)	Homo sapiens (Human)	68,554	0.759889	0.86705			0.960605	0.124354	0.83572	-0.555051	0.70772	0.742696	0.93596	-0.187645
O15294	OGT	UDP-N-acetylglucosamine--peptide N-acetylglucosaminyltransferase 110 kDa subunit (EC 2.4.1.255) (O-GlcNAc transferase subunit p110) (O-linked N-acetylglucosamine transferase 110 kDa subunit) (OGT)	Homo sapiens (Human)	116,925	0.917256	-0.0421954	0.308747	-0.444319	0.511718	-0.269662	0.35519	-0.402124	0.568004	0.227467	0.691591	0.174657
O15304	SIVA1	Apoptosis regulatory protein Siva (CD27-binding protein) (CD27BP)	Homo sapiens (Human)	18,695	0.669157	0.0772375	0.708878	-0.0764606	0.533549	0.135569	0.306202	-0.153698	0.727571	-0.0583314	0.272299	0.212029
O15305	PMM2	Phosphomannomutase 2 (PMM 2) (EC 5.4.2.8)	Homo sapiens (Human)	28,082	0.387806	-0.650486	0.908705	0.0825475	0.646086	-0.339972	0.320658	0.733033	0.6455	-0.310514	0.571463	-0.422519
O15318	POLR3G	DNA-directed RNA polymerase III subunit RPC7 (RNA polymerase III subunit C7) (DNA-directed RNA polymerase III subunit G) (RNA polymerase III 32 kDa apha subunit) (RPC32-alpha) (RNA polymerase III 32 kDa subunit) (RPC32)	Homo sapiens (Human)	25,914	0.499553	-0.223853	0.642202	-0.147298	0.809414	-0.0825702	0.843057	0.0765549	0.728939	-0.141282	0.870157	0.0647274
O15321	TM9SF1	Transmembrane 9 superfamily member 1 (MP70 protein family member) (hMP70)	Homo sapiens (Human)	68,861	0.583648	-0.540432	0.437375	-0.539217	0.836598	-0.195931	0.998972	0.00121466	0.76015	-0.344501	0.705472	0.343287
O15344	MID1	E3 ubiquitin-protein ligase Midline-1 (EC 2.3.2.27) (Midin) (Putative transcription factor XPRF) (RING finger protein 59) (RING finger protein Midline-1) (RING-type E3 ubiquitin transferase Midline-1) (Tripartite motif-containing protein 18)	Homo sapiens (Human)	75,251	0.432146	0.731693	0.228611	1.08556	0.382559	0.727918	0.595866	0.353869	0.995567	0.00377522	0.553766	-0.357644
O15347	HMGB3	High mobility group protein B3 (High mobility group protein 2a) (HMG-2a) (High mobility group protein 4) (HMG-4)	Homo sapiens (Human)	22,980	0.175184	0.557676	0.704833	-0.216999	0.0739249	0.636942	0.131228	-0.774675	0.785085	-0.079266	0.07433	0.853941
O15355	PPM1G	Protein phosphatase 1G (EC 3.1.3.16) (Protein phosphatase 1C) (Protein phosphatase 2C isoform gamma) (PP2C-gamma) (Protein phosphatase magnesium-dependent 1 gamma)	Homo sapiens (Human)	59,272	0.110166	0.614915	0.92295	-0.0390854	0.524404	0.273546	0.0949888	-0.654001	0.39635	0.341369	0.471055	0.312632
O15357	INPPL1	Phosphatidylinositol 3,4,5-trisphosphate 5-phosphatase 2 (EC 3.1.3.86) (Inositol polyphosphate phosphatase-like protein 1) (INPPL-1) (Protein 51C) (SH2 domain-containing inositol 5'-phosphatase 2) (SH2 domain-containing inositol phosphatase 2) (SHIP-2)	Homo sapiens (Human)	138,599	0.578985	0.299098	0.0761589	-1.11287	0.5911	0.272526	0.0260192	-1.41197	0.960202	0.0265725	0.0267743	1.38539
O15360	FANCA	Fanconi anemia group A protein (Protein FACA)	Homo sapiens (Human)	162,775	0.503413	0.854891	0.377215	-4.25711	0.874718	-0.206771	0.277359	-5.112	0.17914	1.06166	0.390352	4.05034
O15371	EIF3D	Eukaryotic translation initiation factor 3 subunit D (eIF3d) (Eukaryotic translation initiation factor 3 subunit 7) (eIF-3-zeta) (eIF3 p66)	Homo sapiens (Human)	63,973	0.709302	-0.13782	0.829452	-0.0795299	0.945525	0.0242248	0.878815	0.0582899	0.642418	-0.162045	0.782607	0.103755
O15372	EIF3H	Eukaryotic translation initiation factor 3 subunit H (eIF3h) (Eukaryotic translation initiation factor 3 subunit 3) (eIF-3-gamma) (eIF3 p40 subunit)	Homo sapiens (Human)	39,930	0.174696	-0.657057	0.599807	-0.250641	0.919471	0.0497613	0.451559	0.406417	0.210486	-0.706818	0.592411	0.300402
O15379	HDAC3	Histone deacetylase 3 (HD3) (EC 3.5.1.98) (RPD3-2) (SMAP45)	Homo sapiens (Human)	48,848	0.858196	0.290565	0.691133	-1.02816	0.919736	0.137702	0.598702	-1.31873	0.898984	0.152863	0.619159	1.16587
O15381	NVL	Nuclear valosin-containing protein-like (NVLp) (Nuclear VCP-like protein)	Homo sapiens (Human)	95,051	0.637674	0.351247	0.852027	0.139929	0.436622	0.483324	0.793963	-0.211318	0.861671	-0.132077	0.659139	0.343395
O15382	BCAT2	Branched-chain-amino-acid aminotransferase, mitochondrial (BCAT(m)) (EC 2.6.1.42) (Placental protein 18) (PP18)	Homo sapiens (Human)	44,288	0.963894	-0.0407675	0.91764	0.0951736	0.804244	0.178791	0.895363	0.135941	0.797088	-0.219558	0.921135	0.0836173
O15394	NCAM2	Neural cell adhesion molecule 2 (N-CAM-2) (NCAM-2)	Homo sapiens (Human)	93,046	0.85915	0.654472	0.583509	-1.57213	0.62051	-1.46746	0.364463	-2.22661	0.408463	2.12193	0.924195	0.104676
O15397	IPO8	Importin-8 (Imp8) (Ran-binding protein 8) (RanBP8)	Homo sapiens (Human)	119,938	0.623954	-0.367495	0.218796	-1.00865	0.0491296	1.39139	0.342756	-0.641153	0.00153219	-1.75889	0.000113649	2.40004
O15400	STX7	Syntaxin-7	Homo sapiens (Human)	29,816	0.111344	-0.729685	0.538617	-0.121662	0.433644	-0.23392	0.204627	0.608022	0.325179	-0.495765	0.732366	-0.112257
O15427	SLC16A3	Monocarboxylate transporter 4 (MCT 4) (Solute carrier family 16 member 3)	Homo sapiens (Human)	49,469	0.968991	-0.0416601	0.436102	0.86056	0.0231348	2.2931	0.397186	0.90222	0.00270144	-2.33477	0.148648	1.43255
O15438	ABCC3	Canalicular multispecific organic anion transporter 2 (ATP-binding cassette sub-family C member 3) (Multi-specific organic anion transporter D) (MOAT-D) (Multidrug resistance-associated protein 3)	Homo sapiens (Human)	169,343	0.692866	0.408689	0.90886	0.130967	0.968682	0.0403814	0.823629	-0.277722	0.74768	0.368308	0.941637	-0.0905855
O15439	ABCC4	Multidrug resistance-associated protein 4 (ATP-binding cassette sub-family C member 4) (MRP/cMOAT-related ABC transporter) (Multi-specific organic anion transporter B) (MOAT-B)	Homo sapiens (Human)	149,527	0.926631	0.0857769	0.888783	0.132451	0.708077	0.328129	0.964045	0.0466744	0.797598	-0.242352	0.83856	0.195678
O15446	POLR1G	DNA-directed RNA polymerase I subunit RPA34 (A34.5) (Antisense to ERCC-1 protein) (ASE-1) (CD3-epsilon-associated protein) (CD3E-associated protein) (DNA-directed RNA polymerase I subunit G) (RNA polymerase I-associated factor PAF49)	Homo sapiens (Human)	54,986	0.935386	0.0760968	0.692463	0.302043	0.92768	0.0794405	0.814834	0.225947	0.997471	-0.00334379	0.804795	-0.222603
O15460	P4HA2	Prolyl 4-hydroxylase subunit alpha-2 (4-PH alpha-2) (EC 1.14.11.2) (Procollagen-proline,2-oxoglutarate-4-dioxygenase subunit alpha-2)	Homo sapiens (Human)	60,902	0.140813	0.716836	0.533537	-0.318638	0.440975	0.419355	0.0541998	-1.03547	0.56739	0.297481	0.209522	0.737993
O15498	YKT6	Synaptobrevin homolog YKT6 (EC 2.3.1.-)	Homo sapiens (Human)	22,418	0.758112	-0.110422	0.335544	-0.334968	0.995249	0.0018265	0.587151	-0.224545	0.762794	-0.112249	0.358538	0.336794
O15504	NUP42	Nucleoporin NUP42 (NLP-1) (NUP42 homolog) (Nucleoporin hCG1) (Nucleoporin-42) (Nucleoporin-like protein 2)	Homo sapiens (Human)	44,872	0.236733	-0.304084	0.535144	-0.256494	0.40017	0.148566	0.919319	0.0475903	0.0687733	-0.452651	0.362429	0.40506
O15511	ARPC5	Actin-related protein 2/3 complex subunit 5 (Arp2/3 complex 16 kDa subunit) (p16-ARC)	Homo sapiens (Human)	16,320	0.349853	0.311056	0.371784	-0.35624	0.808724	0.0875574	0.0340369	-0.667296	0.366789	0.223499	0.179835	0.443797
O15514	POLR2D	DNA-directed RNA polymerase II subunit RPB4 (RNA polymerase II subunit B4) (DNA-directed RNA polymerase II subunit D) (RNA polymerase II 16 kDa subunit) (RPB16)	Homo sapiens (Human)	16,311	0.0744227	-1.55995	0.612759	-0.316716	0.345048	-0.760837	0.169281	1.24323	0.404689	-0.799114	0.560723	-0.44412
O15523	DDX3Y	ATP-dependent RNA helicase DDX3Y (EC 3.6.4.13) (DEAD box protein 3, Y-chromosomal)	Homo sapiens (Human)	73,154	0.00806067	-0.210464	0.000161701	-0.266118	0.000233905	-0.317462	0.599203	-0.0556542	0.360337	0.106998	0.644061	-0.0513441
O15525	MAFG	Transcription factor MafG (V-maf musculoaponeurotic fibrosarcoma oncogene homolog G) (hMAF)	Homo sapiens (Human)	17,850	0.387737	2.76108			0.407138	2.56016	0.33585	-3.45058	0.94301	0.200924	0.35168	3.24966
O15527	OGG1	N-glycosylase/DNA lyase [Includes: 8-oxoguanine DNA glycosylase (EC 3.2.2.-)			0.232947	4.67822	0.914475	0.524969	0.272746	4.26735	0.286246	-4.15325	0.871114	0.41087	0.33269	3.74238
O15530	PDPK1	3-phosphoinositide-dependent protein kinase 1 (hPDK1) (EC 2.7.11.1)	Homo sapiens (Human)	63,152	0.478585	0.566716	0.70522	-0.347736	0.430094	-0.838566	0.123001	-0.914452	0.0755092	1.40528	0.592593	-0.49083
O15533	TAPBP	Tapasin (TPN) (TPSN) (NGS-17) (TAP-associated protein) (TAP-binding protein)	Homo sapiens (Human)	47,626	0.0843416	-1.04734	0.0266103	-1.18982	0.112598	-0.454107	0.810593	-0.142487	0.211256	-0.593232	0.0889863	0.735718
O15541	RNF113A	E3 ubiquitin-protein ligase RNF113A (EC 2.3.2.27) (Cwc24 homolog) (RING finger protein 113A) (Zinc finger protein 183)	Homo sapiens (Human)	38,787	0.696996	-0.234498	0.149425	-1.06751	0.263192	0.410365	0.328206	-0.833013	0.273871	-0.644863	0.0499524	1.47788
O43143	DHX15	Pre-mRNA-splicing factor ATP-dependent RNA helicase DHX15 (EC 3.6.4.13) (ATP-dependent RNA helicase #46) (DEAH box protein 15)	Homo sapiens (Human)	90,933	0.846874	0.0587754	0.373503	-0.297262	0.975178	0.00928797	0.292217	-0.356038	0.86934	0.0494874	0.334795	0.30655
O43148	RNMT	mRNA cap guanine-N7 methyltransferase (EC 2.1.1.56) (RG7MT1) (mRNA (guanine-N(7)-)-methyltransferase) (mRNA cap methyltransferase) (hCMT1) (hMet) (hcm1p)	Homo sapiens (Human)	54,844	0.597399	-0.236352	0.843008	0.0781053	0.278202	0.356289	0.532075	0.314457	0.178854	-0.592641	0.45094	0.278184
O43149	ZZEF1	Zinc finger ZZ-type and EF-hand domain-containing protein 1	Homo sapiens (Human)	331,075	0.916364	-0.0845417	0.769926	-0.225324	0.654109	-0.379033	0.851054	-0.140782	0.726959	0.294491	0.845381	-0.153709
O43150	ASAP2	Arf-GAP with SH3 domain, ANK repeat and PH domain-containing protein 2 (Development and differentiation-enhancing factor 2) (Paxillin-associated protein with ARF GAP activity 3) (PAG3) (Pyk2 C-terminus-associated protein) (PAP)	Homo sapiens (Human)	111,651	0.442334	1.05931	0.84199	0.310664	0.48953	0.917644	0.630391	-0.748646	0.9139	0.141666	0.672448	0.60698
O43156	TTI1	TELO2-interacting protein 1 homolog (Protein SMG10)	Homo sapiens (Human)	122,069	0.519826	0.497296	0.998276	0.00167241	0.607381	0.387609	0.48628	-0.495623	0.880458	0.109687	0.578767	0.385937
O43159	RRP8	Ribosomal RNA-processing protein 8 (EC 2.1.1.-) (Cerebral protein 1) (Nucleomethylin)	Homo sapiens (Human)	50,715	0.701525	0.326401	0.701062	-0.346316	0.472087	0.612006	0.483357	-0.672717	0.758834	-0.285605	0.314498	0.958322
O43164	PJA2	E3 ubiquitin-protein ligase Praja-2 (Praja2) (EC 2.3.2.27) (RING finger protein 131) (RING-type E3 ubiquitin transferase Praja-2)	Homo sapiens (Human)	78,214	0.14443	-0.170223	0.468458	-0.0732536	0.248257	-0.162942	0.311839	0.0969696	0.95297	-0.00728143	0.450809	-0.0896882
O43166	SIPA1L1	Signal-induced proliferation-associated 1-like protein 1 (SIPA1-like protein 1) (High-risk human papilloma viruses E6 oncoproteins targeted protein 1) (E6-targeted protein 1)	Homo sapiens (Human)	200,029	0.0992552	-0.81011	0.468841	-0.334005	0.379551	-0.391482	0.429806	0.476105	0.467233	-0.418628	0.911698	-0.0574767
O43169	CYB5B	Cytochrome b5 type B (Cytochrome b5 outer mitochondrial membrane isoform)	Homo sapiens (Human)	16,695	0.860652	0.0657892	0.806824	0.0757464	0.566113	0.234647	0.968434	0.00995713	0.619336	-0.168857	0.554146	0.1589
O43172	PRPF4	U4/U6 small nuclear ribonucleoprotein Prp4 (PRP4 homolog) (hPrp4) (U4/U6 snRNP 60 kDa protein) (WD splicing factor Prp4)	Homo sapiens (Human)	58,449	0.803409	-0.0723066	0.244127	-0.358566	0.745709	0.0754506	0.388898	-0.286259	0.555641	-0.147757	0.136785	0.434017
O43175	PHGDH	D-3-phosphoglycerate dehydrogenase (3-PGDH) (EC 1.1.1.95) (2-oxoglutarate reductase) (EC 1.1.1.399) (Malate dehydrogenase) (EC 1.1.1.37)	Homo sapiens (Human)	56,651	0.927452	0.044427	0.925083	0.0447142	0.0911944	0.800049	0.999496	0.000287236	0.0932757	-0.755622	0.0847426	0.755334
O43181	NDUFS4	NADH dehydrogenase [ubiquinone] iron-sulfur protein 4, mitochondrial (Complex I-18 kDa) (CI-18 kDa) (Complex I-AQDQ) (CI-AQDQ) (NADH-ubiquinone oxidoreductase 18 kDa subunit)	Homo sapiens (Human)	20,108	0.159605	0.349163	0.485972	0.166988	0.0319402	0.403503	0.372952	-0.182175	0.753259	-0.0543397	0.122226	0.236515
O43236	SEPTIN4	Septin-4 (Apoptosis-related protein in the TGF-beta signaling pathway) (ARTS) (Bradeion beta) (Brain protein H5) (CE5B3 beta) (Cell division control-related protein 2) (hCDCREL-2) (Cerebral protein 7) (Peanut-like protein 2)	Homo sapiens (Human)	55,098	0.317087	-3.65822	0.309233	-5.53572	0.320505	-3.66182	0.774592	-1.8775	0.999447	0.0035987	0.775562	1.8739
O43237	DYNC1LI2	Cytoplasmic dynein 1 light intermediate chain 2 (Dynein light intermediate chain 2, cytosolic) (LIC-2) (LIC53/55)	Homo sapiens (Human)	54,099	0.336595	-0.453414	0.459732	-0.334269	0.81679	-0.0917521	0.812368	0.119145	0.448645	-0.361661	0.589264	0.242517
O43242	PSMD3	26S proteasome non-ATPase regulatory subunit 3 (26S proteasome regulatory subunit RPN3) (26S proteasome regulatory subunit S3) (Proteasome subunit p58)	Homo sapiens (Human)	60,978	0.545115	0.170934	0.998374	-0.000653814	0.62123	0.14773	0.597372	-0.171588	0.936796	0.0232045	0.656485	0.148384
O43251	RBFOX2	RNA binding protein fox-1 homolog 2 (Fox-1 homolog B) (Hexaribonucleotide-binding protein 2) (RNA-binding motif protein 9) (RNA-binding protein 9) (Repressor of tamoxifen transcriptional activity)	Homo sapiens (Human)	41,374	0.669439	0.48992	0.218724	-1.44378	0.605071	0.517948	0.0711033	-1.9337	0.976836	-0.0280282	0.0596253	1.96173
O43252	PAPSS1	Bifunctional 3'-phosphoadenosine 5'-phosphosulfate synthase 1 (PAPS synthase 1) (PAPSS 1) (Sulfurylase kinase 1) (SK 1) (SK1) [Includes: Sulfate adenylyltransferase (EC 2.7.7.4) (ATP-sulfurylase) (Sulfate adenylate transferase) (SAT)			0.0446976	-0.728376	0.0820743	-0.753139	0.0280638	-0.778131	0.954167	-0.0247628	0.891982	0.0497551	0.955	-0.0249923
O43264	ZW10	Centromere/kinetochore protein zw10 homolog	Homo sapiens (Human)	88,829	0.852054	0.0606579	0.648037	0.165635	0.854115	0.0564624	0.751093	0.104977	0.986715	0.00419549	0.729146	-0.109172
O43290	SART1	U4/U6.U5 tri-snRNP-associated protein 1 (SNU66 homolog) (hSnu66) (Squamous cell carcinoma antigen recognized by T-cells 1) (SART-1) (hSART-1) (U4/U6.U5 tri-snRNP-associated 110 kDa protein) (allergen Hom s 1)	Homo sapiens (Human)	90,255	0.925141	0.0250912	0.516629	-0.174154	0.580228	-0.156636	0.43435	-0.199245	0.492099	0.181727	0.947945	0.0175177
O43292	GPAA1	Glycosylphosphatidylinositol anchor attachment 1 protein (GPI anchor attachment protein 1) (GAA1 protein homolog) (hGAA1)	Homo sapiens (Human)	67,623	0.237362	0.483297	0.573679	-0.282496	0.94294	0.0386834	0.0468855	-0.765793	0.305111	0.444614	0.514981	0.321179
O43293	DAPK3	Death-associated protein kinase 3 (DAP kinase 3) (EC 2.7.11.1) (DAP-like kinase) (Dlk) (MYPT1 kinase) (Zipper-interacting protein kinase) (ZIP-kinase)	Homo sapiens (Human)	52,536	0.699956	-0.315173	0.700197	-0.305758	0.617182	-0.373257	0.991277	0.0094148	0.942568	0.0580845	0.932532	-0.0674993
O43294	TGFB1I1	Transforming growth factor beta-1-induced transcript 1 protein (Androgen receptor coactivator 55 kDa protein) (Androgen receptor-associated protein of 55 kDa) (Hydrogen peroxide-inducible clone 5 protein) (Hic-5)	Homo sapiens (Human)	49,814	0.990434	-0.00365272	0.859211	-0.113266	0.779995	-0.11836	0.850376	-0.109613	0.720944	0.114707	0.99349	-0.00509421
O43299	AP5Z1	AP-5 complex subunit zeta-1 (Adaptor-related protein complex 5 zeta subunit) (Zeta5)	Homo sapiens (Human)	88,605	0.295392	-0.476651	0.13587	-0.698272	0.101833	-0.586249	0.701194	-0.221621	0.823974	0.109599	0.824268	0.112023
O43301	HSPA12A	Heat shock 70 kDa protein 12A	Homo sapiens (Human)	74,978	0.707903	1.58597	0.848234	0.884504	0.88249	0.681928	0.855325	-0.701462	0.813739	0.904038	0.962093	-0.202576
O43306	ADCY6	Adenylate cyclase type 6 (EC 4.6.1.1) (ATP pyrophosphate-lyase 6) (Adenylate cyclase type VI) (Adenylyl cyclase 6) (Ca(2+)-inhibitable adenylyl cyclase)	Homo sapiens (Human)	130,615	0.317521	0.676991	0.0942619	1.02834	0.231932	0.744152	0.41197	0.351349	0.878576	-0.0671607	0.396219	-0.284188
O43310	CTIF	CBP80/20-dependent translation initiation factor	Homo sapiens (Human)	67,587	0.578372	0.725203	0.909243	-0.177918	0.562666	-0.77974	0.583193	-0.903121	0.225226	1.50494	0.7098	-0.601822
O43314	PPIP5K2	Inositol hexakisphosphate and diphosphoinositol-pentakisphosphate kinase 2 (EC 2.7.4.21) (EC 2.7.4.24) (Diphosphoinositol pentakisphosphate kinase 2) (Histidine acid phosphatase domain-containing protein 1) (InsP6 and PP-IP5 kinase 2) (VIP1 homolog 2) (hsVIP2)	Homo sapiens (Human)	140,407	0.0845725	-0.959556	0.430046	-0.517046	0.200677	-0.848121	0.563253	0.44251	0.889572	-0.111435	0.710926	-0.331075
O43324	EEF1E1	Eukaryotic translation elongation factor 1 epsilon-1 (Aminoacyl tRNA synthetase complex-interacting multifunctional protein 3) (Elongation factor p18) (Multisynthase complex auxiliary component p18)	Homo sapiens (Human)	19,811	0.702798	-0.27958	0.715269	-0.313723	0.894078	-0.098345	0.964179	-0.0341429	0.766592	-0.181235	0.779374	0.215378
O43325	LYRM1	LYR motif-containing protein 1	Homo sapiens (Human)	14,282	0.282792	2.14527	0.409992	-2.23616	0.967606	-0.133234	0.0363352	-4.38143	0.413955	2.2785	0.528945	2.10293
O43379	WDR62	WD repeat-containing protein 62	Homo sapiens (Human)	165,954	0.546335	0.535535	0.794598	-0.284646	0.99575	-0.00587178	0.273544	-0.820181	0.487156	0.541406	0.780704	0.278775
O43390	HNRNPR	Heterogeneous nuclear ribonucleoprotein R (hnRNP R)	Homo sapiens (Human)	70,943	0.859129	0.0430079	0.810015	0.0598093	0.857818	0.0416332	0.950353	0.0168014	0.99556	0.00137468	0.943812	-0.0181761
O43395	PRPF3	U4/U6 small nuclear ribonucleoprotein Prp3 (Pre-mRNA-splicing factor 3) (hPrp3) (U4/U6 snRNP 90 kDa protein)	Homo sapiens (Human)	77,529	0.343278	-0.3364	0.663342	0.160372	0.337043	-0.356312	0.146407	0.496772	0.956196	0.0199118	0.167995	-0.516684
O43396	TXNL1	Thioredoxin-like protein 1 (32 kDa thioredoxin-related protein)	Homo sapiens (Human)	32,251	0.181389	0.675014	0.796599	0.159356	0.478628	0.36579	0.395608	-0.515658	0.539076	0.309224	0.742236	0.206434
O43399	TPD52L2	Tumor protein D54 (hD54) (Tumor protein D52-like 2)	Homo sapiens (Human)	22,238	0.0680277	1.02335	0.557172	0.368574	0.112212	0.959877	0.211454	-0.654781	0.896409	0.0634777	0.299527	0.591303
O43402	EMC8	ER membrane protein complex subunit 8 (Neighbor of COX4) (Protein FAM158B)	Homo sapiens (Human)	23,773	0.251375	-0.85831	0.177012	-1.12214	0.436814	-0.295952	0.794927	-0.263831	0.468913	-0.562359	0.335455	0.826189
O43414	ERI3	ERI1 exoribonuclease 3 (EC 3.1.-.-) (Prion interactor 1) (Prion protein-interacting protein)	Homo sapiens (Human)	37,238	0.2859	-1.55282	0.136663	-2.86836	0.803644	-0.245177	0.487408	-1.31554	0.260903	-1.30765	0.122209	2.62319
O43422	THAP12	52 kDa repressor of the inhibitor of the protein kinase (p52rIPK) (58 kDa interferon-induced protein kinase-interacting protein) (p58IPK-interacting protein) (Death-associated protein 4) (THAP domain-containing protein 0) (THAP domain-containing protein 12)	Homo sapiens (Human)	87,704	0.658809	1.05155	0.638607	1.12358	0.487423	1.61067	0.929345	0.0720281	0.320135	-0.559118	0.422299	0.48709
O43426	SYNJ1	Synaptojanin-1 (EC 3.1.3.36) (Synaptic inositol 1,4,5-trisphosphate 5-phosphatase 1)	Homo sapiens (Human)	173,103	0.89739	0.241816	0.978445	0.0522171	0.488226	1.18137	0.905853	-0.189599	0.500809	-0.939552	0.440353	1.12915
O43427	FIBP	Acidic fibroblast growth factor intracellular-binding protein (aFGF intracellular-binding protein) (FGF-1 intracellular-binding protein)	Homo sapiens (Human)	41,878	0.605423	-0.411048	0.558339	-0.469813	0.978472	-0.0232342	0.94793	-0.0587645	0.681645	-0.387814	0.63504	0.446579
O43432	EIF4G3	Eukaryotic translation initiation factor 4 gamma 3 (eIF-4-gamma 3) (eIF-4G 3) (eIF4G 3) (eIF-4-gamma II) (eIF4GII)	Homo sapiens (Human)	176,652	0.211528	0.455333	0.973933	0.011002	0.227743	0.444826	0.165775	-0.444331	0.974771	0.0105066	0.178053	0.433824
O43447	PPIH	Peptidyl-prolyl cis-trans isomerase H (PPIase H) (EC 5.2.1.8) (Rotamase H) (Small nuclear ribonucleoprotein particle-specific cyclophilin H) (CypH) (U-snRNP-associated cyclophilin SnuCyp-20) (USA-CYP)	Homo sapiens (Human)	19,208	0.353266	0.868465	0.514611	-0.728122	0.718026	0.373099	0.11013	-1.59659	0.588239	0.495366	0.316658	1.10122
O43462	MBTPS2	Membrane-bound transcription factor site-2 protease (EC 3.4.24.85) (Endopeptidase S2P) (Sterol regulatory element-binding proteins intramembrane protease) (SREBPs intramembrane protease)	Homo sapiens (Human)	57,444			0.912812	-0.438508	0.546632	2.29945	0.477803	-2.32746	0.892707	-0.410492	0.416188	2.73796
O43463	SUV39H1	Histone-lysine N-methyltransferase SUV39H1 (EC 2.1.1.355) (Histone H3-K9 methyltransferase 1) (H3-K9-HMTase 1) (Lysine N-methyltransferase 1A) (Position-effect variegation 3-9 homolog) (Suppressor of variegation 3-9 homolog 1) (Su(var)3-9 homolog 1)	Homo sapiens (Human)	47,907	0.11032	-0.22427	0.360261	-0.0741133	0.406781	-0.106091	0.295779	0.150157	0.498027	-0.118179	0.807659	-0.0319779
O43464	HTRA2	Serine protease HTRA2, mitochondrial (EC 3.4.21.108) (High temperature requirement protein A2) (HtrA2) (Omi stress-regulated endoprotease) (Serine protease 25) (Serine proteinase OMI)	Homo sapiens (Human)	48,841	0.932502	-0.0977886	0.983497	0.0255372	0.604927	-0.706113	0.918968	0.123326	0.661646	0.608325	0.615992	-0.73165
O43488	AKR7A2	Aflatoxin B1 aldehyde reductase member 2 (EC 1.1.1.n11) (AFB1 aldehyde reductase 1) (AFB1-AR 1) (Aldoketoreductase 7) (Succinic semialdehyde reductase) (SSA reductase)	Homo sapiens (Human)	39,589	0.676061	0.24995	0.899807	-0.086288	0.955266	0.0392756	0.563379	-0.336238	0.720421	0.210675	0.857795	0.125564
O43491	EPB41L2	Band 4.1-like protein 2 (Erythrocyte membrane protein band 4.1-like 2) (Generally expressed protein 4.1) (4.1G)	Homo sapiens (Human)	112,588	0.482333	-0.0715962	0.0466886	-0.239908	0.0199536	-0.302693	0.186615	-0.168312	0.0869319	0.231097	0.67818	-0.0627853
O43493	TGOLN2	Trans-Golgi network integral membrane protein 2 (Trans-Golgi network glycoprotein 46) (TGN38 homolog) (hTGN46) (Trans-Golgi network glycoprotein 48) (hTGN48) (Trans-Golgi network glycoprotein 51) (hTGN51) (Trans-Golgi network protein 2)	Homo sapiens (Human)	45,880	0.0405173	0.110606	0.181159	0.0818875	0.923547	0.00457601	0.628405	-0.0287185	0.0223328	0.10603	0.106639	-0.0773115
O43502	RAD51C	DNA repair protein RAD51 homolog 3 (R51H3) (RAD51 homolog C) (RAD51-like protein 2)	Homo sapiens (Human)	42,190	0.134914	-1.45891	0.463824	-0.285764	0.946563	0.0194761	0.242153	1.17314	0.126059	-1.47838	0.404681	0.30524
O43504	LAMTOR5	Ragulator complex protein LAMTOR5 (Hepatitis B virus X-interacting protein) (HBV X-interacting protein) (HBX-interacting protein) (Late endosomal/lysosomal adaptor and MAPK and MTOR activator 5)	Homo sapiens (Human)	9,614	0.0950532	-0.859946	0.4522	-0.528933	0.210481	-0.745301	0.558915	0.331013	0.786956	-0.114645	0.735314	-0.216367
O43505	B4GAT1	Beta-1,4-glucuronyltransferase 1 (EC 2.4.1.-) (I-beta-1,3-N-acetylglucosaminyltransferase) (iGnT) (N-acetyllactosaminide beta-1,3-N-acetylglucosaminyltransferase) (Poly-N-acetyllactosamine extension enzyme) (UDP-GlcNAc:betaGal beta-1,3-N-acetylglucosaminyltransferase 1)	Homo sapiens (Human)	47,119	0.236397	0.59159	0.927883	0.0517696	0.298984	0.459684	0.319684	-0.53982	0.743938	0.131906	0.406158	0.407914
O43516	WIPF1	WAS/WASL-interacting protein family member 1 (Protein PRPL-2) (Wiskott-Aldrich syndrome protein-interacting protein) (WASP-interacting protein)	Homo sapiens (Human)	51,258	0.0595592	-0.254733	0.731152	-0.0445357	0.00665056	-0.395506	0.124999	0.210197	0.333214	0.140773	0.00711012	-0.350971
O43524	FOXO3	Forkhead box protein O3 (AF6q21 protein) (Forkhead in rhabdomyosarcoma-like 1)	Homo sapiens (Human)	71,277	0.222008	0.197553	0.804005	-0.0569358	0.326342	0.202832	0.295885	-0.254489			0.345445	0.259768
O43556	SGCE	Epsilon-sarcoglycan (Epsilon-SG)	Homo sapiens (Human)	49,851	0.661977	-0.354432	0.430933	0.582719	0.551371	0.420737	0.112259	0.937151	0.156748	-0.775169	0.710035	-0.161982
O43572	AKAP10	A-kinase anchor protein 10, mitochondrial (AKAP-10) (Dual specificity A kinase-anchoring protein 2) (D-AKAP-2) (Protein kinase A-anchoring protein 10) (PRKA10)	Homo sapiens (Human)	73,818	9.79409e-05	0.247338	0.802177	-0.103162	5.74546e-06	0.438908	0.396635	-0.350501	0.0651041	-0.191569	0.196719	0.54207
O43583	DENR	Density-regulated protein (DRP) (Protein DRP1) (Smooth muscle cell-associated protein 3) (SMAP-3)	Homo sapiens (Human)	22,092	0.535263	-0.202784	0.295478	-0.315575	0.863129	-0.0258215	0.772696	-0.112791	0.588447	-0.176962	0.336247	0.289754
O43592	XPOT	Exportin-T (Exportin(tRNA)) (tRNA exportin)	Homo sapiens (Human)	109,964	0.772357	0.130315	0.382009	-0.418023	0.994957	-0.00283546	0.262999	-0.548338	0.766192	0.133151	0.398139	0.415188
O43598	DNPH1	2'-deoxynucleoside 5'-phosphate N-hydrolase 1 (EC 3.2.2.-) (c-Myc-responsive protein RCL)	Homo sapiens (Human)	19,108	0.415089	1.67594	0.91085	-0.312105	0.538695	1.31037	0.305462	-1.98804	0.617638	0.365573	0.421686	1.62247
O43615	TIMM44	Mitochondrial import inner membrane translocase subunit TIM44	Homo sapiens (Human)	51,356	0.38173	-0.30756	0.092838	-0.547805	0.926749	0.0284378	0.455673	-0.240245	0.2933	-0.335998	0.0448287	0.576243
O43617	TRAPPC3	Trafficking protein particle complex subunit 3 (BET3 homolog)	Homo sapiens (Human)	20,274	0.653561	-0.126049	0.0443214	-0.573992	0.233131	-0.545811	0.0768252	-0.447943	0.383684	0.419762	0.9515	0.0281805
O43633	CHMP2A	Charged multivesicular body protein 2a (Chromatin-modifying protein 2a) (CHMP2a) (Putative breast adenocarcinoma marker BC-2) (Vacuolar protein sorting-associated protein 2-1) (Vps2-1) (hVps2-1)	Homo sapiens (Human)	25,104	0.244381	0.470851	0.312142	-0.522273	0.047363	0.777232	0.0749321	-0.993124	0.364947	-0.306381	0.019995	1.2995
O43657	TSPAN6	Tetraspanin-6 (Tspan-6) (A15 homolog) (Putative NF-kappa-B-activating protein 321) (T245 protein) (Tetraspanin TM4-D) (Transmembrane 4 superfamily member 6)	Homo sapiens (Human)	27,563	0.401214	1.14263	0.508115	0.755683	0.381578	1.10452	0.78685	-0.386947	0.980107	0.0381106	0.793677	0.348837
O43660	PLRG1	Pleiotropic regulator 1	Homo sapiens (Human)	57,194	0.106052	-0.854562	0.217866	-0.820606	0.191864	-0.705353	0.963645	0.0339559	0.819248	-0.149209	0.878925	0.115253
O43663	PRC1	Protein regulator of cytokinesis 1	Homo sapiens (Human)	71,607	0.434504	0.488077	0.914315	-0.0677532	0.861412	-0.107709	0.355972	-0.55583	0.275016	0.595785	0.944335	-0.0399557
O43665	RGS10	Regulator of G-protein signaling 10 (RGS10)	Homo sapiens (Human)	21,210	0.302792	-1.31346	0.66183	-0.184381	0.863565	0.0574139	0.377803	1.12907	0.28332	-1.37087	0.508631	0.241795
O43670	ZNF207	BUB3-interacting and GLEBS motif-containing protein ZNF207 (BuGZ) (hBuGZ) (Zinc finger protein 207)	Homo sapiens (Human)	50,751	0.501749	-0.294709	0.51926	0.171634	0.461914	-0.205255	0.251249	0.466344	0.832894	-0.0894546	0.11279	-0.376889
O43674	NDUFB5	NADH dehydrogenase [ubiquinone] 1 beta subcomplex subunit 5, mitochondrial (Complex I-SGDH) (CI-SGDH) (NADH-ubiquinone oxidoreductase SGDH subunit)	Homo sapiens (Human)	21,750	0.577348	-0.384228	0.859345	0.0892755	0.587664	-0.332231	0.504865	0.473503	0.94661	-0.0519966	0.506354	-0.421507
O43676	NDUFB3	NADH dehydrogenase [ubiquinone] 1 beta subcomplex subunit 3 (Complex I-B12) (CI-B12) (NADH-ubiquinone oxidoreductase B12 subunit)	Homo sapiens (Human)	11,402	0.710381	-0.318042	0.416581	-0.919231	0.885322	0.0873228	0.600391	-0.601189	0.560813	-0.405365	0.315151	1.00655
O43677	NDUFC1	NADH dehydrogenase [ubiquinone] 1 subunit C1, mitochondrial (Complex I-KFYI) (CI-KFYI) (NADH-ubiquinone oxidoreductase KFYI subunit)	Homo sapiens (Human)	8,734	0.92128	-0.328271	0.94402	-0.247726	0.3797	2.20696	0.981529	0.080545	0.299378	-2.53523	0.366213	2.45469
O43678	NDUFA2	NADH dehydrogenase [ubiquinone] 1 alpha subcomplex subunit 2 (Complex I-B8) (CI-B8) (NADH-ubiquinone oxidoreductase B8 subunit)	Homo sapiens (Human)	10,922	0.7813	-0.05151	0.0108641	-1.79867	0.0411353	-0.455847	0.0157499	-1.74716	0.0981198	0.404337	0.049935	1.34282
O43681	GET3	ATPase GET3 (EC 3.6.-.-) (Arsenical pump-driving ATPase) (Arsenite-stimulated ATPase) (Guided entry of tail-anchored proteins factor 3, ATPase) (Transmembrane domain recognition complex 40 kDa ATPase subunit) (hARSA-I) (hASNA-I)	Homo sapiens (Human)	38,793	0.641411	-0.326682	0.05659	-1.32919	0.914731	-0.0716731	0.190574	-1.00251	0.747151	-0.255009	0.0930244	1.25752
O43683	BUB1	Mitotic checkpoint serine/threonine-protein kinase BUB1 (hBUB1) (EC 2.7.11.1) (BUB1A)	Homo sapiens (Human)	122,375	0.959309	0.00879088	0.0209229	-0.42586	0.130441	-0.244513	0.0116561	-0.434651	0.0300537	0.253303	0.193829	0.181348
O43684	BUB3	Mitotic checkpoint protein BUB3	Homo sapiens (Human)	37,155	0.548425	0.143685	0.450871	-0.230157	0.941182	0.0187863	0.189021	-0.373843	0.585221	0.124899	0.407472	0.248944
O43688	PLPP2	Phospholipid phosphatase 2 (EC 3.1.3.-) (EC 3.1.3.4) (Lipid phosphate phosphohydrolase 2) (PAP2-gamma) (PAP2-G) (Phosphatidate phosphohydrolase type 2c) (Phosphatidic acid phosphatase 2c) (PAP-2c) (PAP2c)	Homo sapiens (Human)	32,574	0.379571	0.218396	0.439165	0.0939966	0.712563	0.0908222	0.629217	-0.124399	0.703547	0.127574	0.990094	-0.00317446
O43707	ACTN4	Alpha-actinin-4 (Non-muscle alpha-actinin 4)	Homo sapiens (Human)	104,854	0.364988	0.174311	0.0566877	-0.411077	0.00550091	0.547763	0.00516361	-0.585389	0.0456852	-0.373452	9.95531e-06	0.958841
O43708	GSTZ1	Maleylacetoacetate isomerase (MAAI) (EC 5.2.1.2) (GSTZ1-1) (Glutathione S-transferase zeta 1) (EC 2.5.1.18)	Homo sapiens (Human)	24,212	0.441633	-1.14777	0.34829	-1.34551	0.878996	-0.216408	0.885074	-0.19774	0.535798	-0.931364	0.4345	1.1291
O43709	BUD23	Probable 18S rRNA (guanine-N(7))-methyltransferase (EC 2.1.1.-) (Bud site selection protein 23 homolog) (Metastasis-related methyltransferase 1) (Williams-Beuren syndrome chromosomal region 22 protein) (rRNA methyltransferase and ribosome maturation factor)	Homo sapiens (Human)	31,880	0.836637	-0.144257	0.893501	0.0893762	0.898712	0.0831471	0.734449	0.233633	0.742417	-0.227404	0.992281	-0.00622917
O43716	GATC	Glutamyl-tRNA(Gln) amidotransferase subunit C, mitochondrial (Glu-AdT subunit C) (EC 6.3.5.-) (Protein 15E1.2)	Homo sapiens (Human)	15,086	0.388927	-0.331755	0.457349	-0.501305	0.756173	0.0773362	0.823461	-0.16955	0.341095	-0.409091	0.409087	0.578641
O43719	HTATSF1	HIV Tat-specific factor 1 (Tat-SF1)	Homo sapiens (Human)	85,853	0.665874	-0.144162	0.143676	-0.539388	0.194372	0.366216	0.306479	-0.395226	0.101478	-0.510378	0.0122935	0.905604
O43739	CYTH3	Cytohesin-3 (ARF nucleotide-binding site opener 3) (Protein ARNO3) (General receptor of phosphoinositides 1) (Grp1) (PH, SEC7 and coiled-coil domain-containing protein 3)	Homo sapiens (Human)	46,349	0.00265441	0.966804	0.198006	0.375395	0.896317	0.0935892	0.000658167	-0.591409	0.198353	0.873215	0.671804	-0.281805
O43741	PRKAB2	5'-AMP-activated protein kinase subunit beta-2 (AMPK subunit beta-2)	Homo sapiens (Human)	30,302	0.664007	-0.652376	0.762441	-0.456801	0.974015	0.0463624	0.899155	0.195575	0.631618	-0.698738	0.731453	0.503163
O43747	AP1G1	AP-1 complex subunit gamma-1 (Adaptor protein complex AP-1 subunit gamma-1) (Adaptor-related protein complex 1 subunit gamma-1) (Clathrin assembly protein complex 1 gamma-1 large chain) (Gamma1-adaptin) (Golgi adaptor HA1/AP1 adaptin subunit gamma-1)	Homo sapiens (Human)	91,351	0.704077	0.167745	0.842163	0.0796639	0.81883	0.0943409	0.839149	-0.088081	0.871227	0.0734041	0.971032	0.0146769
O43752	STX6	Syntaxin-6	Homo sapiens (Human)	29,176	0.317012	-0.690223	0.684834	-0.19749	0.669658	0.19482	0.427768	0.492733	0.154491	-0.885043	0.154391	0.39231
O43760	SYNGR2	Synaptogyrin-2 (Cellugyrin)	Homo sapiens (Human)	24,810	0.55724	-0.456605	0.177043	-0.901956	0.41177	-0.758872	0.578634	-0.445352	0.783249	0.302267	0.88592	0.143085
O43765	SGTA	Small glutamine-rich tetratricopeptide repeat-containing protein alpha (Alpha-SGT) (Vpu-binding protein) (UBP)	Homo sapiens (Human)	34,063	0.020304	1.38736	0.831028	0.158467	0.00606946	1.53155	0.055401	-1.22889	0.582864	-0.144187	0.0286947	1.37308
O43766	LIAS	Lipoyl synthase, mitochondrial (EC 2.8.1.8) (Lipoate synthase) (LS) (Lip-syn) (Lipoic acid synthase)	Homo sapiens (Human)	41,911	0.251253	-0.295797	0.00439596	-0.412075	0.000477784	-0.408152	0.673482	-0.116277	0.668558	0.112355	0.979512	0.00392275
O43768	ENSA	Alpha-endosulfine (ARPP-19e)	Homo sapiens (Human)	13,389	0.496048	0.245918	0.870392	0.0573552	0.355742	0.341281	0.392426	-0.188563	0.639866	-0.0953635	0.214829	0.283926
O43772	SLC25A20	Mitochondrial carnitine/acylcarnitine carrier protein (Carnitine/acylcarnitine translocase) (CAC) (Solute carrier family 25 member 20)	Homo sapiens (Human)	32,944	0.790693	0.268209	0.318109	-1.0223	0.214314	1.28975	0.0802721	-1.2905	0.100456	-1.02154	0.00335834	2.31204
O43776	NARS1	Asparagine--tRNA ligase, cytoplasmic (EC 6.1.1.22) (Asparaginyl-tRNA synthetase) (AsnRS) (Asparaginyl-tRNA synthetase 1)	Homo sapiens (Human)	62,943	0.382552	0.336488	0.360999	-0.417671	0.19802	0.481854	0.0829803	-0.75416	0.677527	-0.145366	0.0294445	0.899526
O43791	SPOP	Speckle-type POZ protein (HIB homolog 1) (Roadkill homolog 1)	Homo sapiens (Human)	42,132	0.801059	0.320528	0.585421	0.205021	0.693952	0.403857	0.929513	-0.115507	0.95892	-0.083329	0.852286	0.198836
O43795	MYO1B	Unconventional myosin-Ib (MYH-1c) (Myosin I alpha) (MMI-alpha) (MMIa)	Homo sapiens (Human)	131,985	0.212026	0.46837	0.689332	-0.161957	0.792278	0.0997994	0.132093	-0.630327	0.353721	0.368571	0.542323	0.261756
O43805	SSNA1	Sjoegren syndrome nuclear autoantigen 1 (Nuclear autoantigen of 14 kDa)	Homo sapiens (Human)	13,596	0.0808986	-0.147518	0.737228	-0.0652812	0.637381	-0.0262088	0.681447	0.0822364	0.0979018	-0.121309	0.837034	0.0390724
O43808	SLC25A17	Peroxisomal membrane protein PMP34 (34 kDa peroxisomal membrane protein) (Solute carrier family 25 member 17)	Homo sapiens (Human)	34,567	0.977195	0.0329726	0.668775	-0.527432	0.58007	-0.727601	0.557272	-0.560405	0.465597	0.760573	0.851071	-0.200168
O43809	NUDT21	Cleavage and polyadenylation specificity factor subunit 5 (Cleavage and polyadenylation specificity factor 25 kDa subunit) (CPSF 25 kDa subunit) (Cleavage factor Im complex 25 kDa subunit) (CFIm25) (Nucleoside diphosphate-linked moiety X motif 21) (Nudix motif 21) (Nudix hydrolase 21) (Pre-mRNA cleavage factor Im 68 kDa subunit)	Homo sapiens (Human)	26,227	0.48472	0.384015	0.664034	0.219136	0.654432	0.263022	0.696893	-0.164879	0.823086	0.120992	0.930189	0.0438865
O43813	LANCL1	Glutathione S-transferase LANCL1 (EC 2.5.1.18) (40 kDa erythrocyte membrane protein) (p40) (LanC-like protein 1)	Homo sapiens (Human)	45,283	0.848292	0.168891	0.177826	-1.21626	0.199762	1.12163	0.127472	-1.38515	0.27789	-0.952744	0.0107335	2.33789
O43815	STRN	Striatin	Homo sapiens (Human)	86,132	0.434053	0.303138	0.420559	-0.409634	0.98412	0.00939801	0.228106	-0.712772	0.587017	0.29374	0.505268	0.419032
O43818	RRP9	U3 small nucleolar RNA-interacting protein 2 (RRP9 homolog) (U3 small nucleolar ribonucleoprotein-associated 55 kDa protein) (U3 snoRNP-associated 55 kDa protein) (U3-55K)	Homo sapiens (Human)	51,841	0.900189	0.089731	0.890924	-0.0935823	0.599308	0.304976	0.80883	-0.183313	0.756945	-0.215245	0.538351	0.398558
O43819	SCO2	Protein SCO2 homolog, mitochondrial	Homo sapiens (Human)	29,810	0.335186	0.220789	0.916685	-0.0489373	0.364965	-0.44659	0.588194	-0.269727	0.214915	0.667379	0.520396	-0.397653
O43823	AKAP8	A-kinase anchor protein 8 (AKAP-8) (A-kinase anchor protein 95 kDa) (AKAP 95)	Homo sapiens (Human)	76,108	0.0773291	-0.942605	0.43244	-0.33928	0.398065	-0.346855	0.296185	0.603325	0.301493	-0.59575	0.988065	-0.00757477
O43824	GTPBP6	Putative GTP-binding protein 6 (Pseudoautosomal GTP-binding protein-like)	Homo sapiens (Human)	56,897	0.3842	0.619156	0.247963	0.858591	0.543363	0.463476	0.339215	0.239435	0.659799	0.15568	0.232764	-0.395115
O43826	SLC37A4	Glucose-6-phosphate exchanger SLC37A4 (Glucose-5-phosphate transporter) (Glucose-6-phosphate translocase) (Solute carrier family 37 member 4) (Transformation-related gene 19 protein) (TRG-19)	Homo sapiens (Human)	46,360	0.915301	0.148751	0.550301	-0.878387	0.416625	-1.13658	0.529199	-1.02714	0.411041	1.28533	0.879824	-0.25819
O43830					0.229471	-0.401968	0.394815	-0.24124	0.58506	-0.15586	0.680051	0.160729	0.529241	-0.246108	0.806501	0.0853794
O43837	IDH3B	Isocitrate dehydrogenase [NAD] subunit beta, mitochondrial (Isocitric dehydrogenase subunit beta) (NAD(+)-specific ICDH subunit beta)	Homo sapiens (Human)	42,184	0.0709157	0.7977	0.351308	0.364215	0.0390397	0.889582	0.161954	-0.433485	0.774773	-0.0918814	0.0607744	0.525367
O43847	NRDC	Nardilysin (EC 3.4.24.61) (N-arginine dibasic convertase) (NRD convertase) (NRD-C) (Nardilysin convertase)	Homo sapiens (Human)	131,701	0.551571	-0.18016	0.0077338	-0.999889	0.303828	-0.354996	0.0269412	-0.819729	0.609771	0.174836	0.0917742	0.644893
O43852	CALU	Calumenin (Crocalbin) (IEF SSP 9302)	Homo sapiens (Human)	37,107	0.244201	0.195049	0.516955	-0.133864	0.378899	0.168666	0.141856	-0.328913	0.903058	0.0263829	0.195516	0.30253
O43854	EDIL3	EGF-like repeat and discoidin I-like domain-containing protein 3 (Developmentally-regulated endothelial cell locus 1 protein) (Integrin-binding protein DEL1)	Homo sapiens (Human)	53,765	0.563154	-0.154106	0.713478	-0.0813317	0.531791	-0.1323	0.79021	0.0727741	0.936402	-0.0218057	0.829417	-0.0509684
O43861	ATP9B	Probable phospholipid-transporting ATPase IIB (EC 7.6.2.1) (ATPase class II type 9B)	Homo sapiens (Human)	129,304	0.415091	1.90273					0.553718	-1.45084	0.822979	-0.595969	0.474553	2.04681
O43865	AHCYL1	S-adenosylhomocysteine hydrolase-like protein 1 (DC-expressed AHCY-like molecule) (IP(3)Rs binding protein released with IP(3)) (IRBIT) (Putative adenosylhomocysteinase 2) (S-adenosyl-L-homocysteine hydrolase 2) (AdoHcyase 2)	Homo sapiens (Human)	58,951	0.268427	-0.500269	0.0463726	-1.39095	0.792377	-0.0924987	0.215347	-0.89068	0.367741	-0.40777	0.0671035	1.29845
O43896	KIF1C	Kinesin-like protein KIF1C	Homo sapiens (Human)	122,947	0.480484	0.535121	0.65939	0.31583	0.292122	0.800791	0.701105	-0.219291	0.659085	-0.26567	0.370522	0.484961
O43913	ORC5	Origin recognition complex subunit 5	Homo sapiens (Human)	50,283	0.671537	0.432282	0.896374	0.143623	0.872761	0.171601	0.776298	-0.288659	0.787844	0.260681	0.97882	0.0279781
O43920	NDUFS5	NADH dehydrogenase [ubiquinone] iron-sulfur protein 5 (Complex I-15 kDa) (CI-15 kDa) (NADH-ubiquinone oxidoreductase 15 kDa subunit)	Homo sapiens (Human)	12,518	0.548905	-0.519798	0.730165	0.432042	0.77494	0.29826	0.457079	0.95184	0.441785	-0.818059	0.921719	-0.133782
O43924	PDE6D	Retinal rod rhodopsin-sensitive cGMP 3',5'-cyclic phosphodiesterase subunit delta (GMP-PDE delta) (Protein p17)	Homo sapiens (Human)	17,420	0.0444021	4.09426	0.422307	2.17178	0.0355019	4.27191	0.296336	-1.92248	0.684851	-0.177651	0.252534	2.10013
O43929	ORC4	Origin recognition complex subunit 4	Homo sapiens (Human)	50,377	0.701909	0.294464	0.502824	0.492576	0.711523	0.273164	0.464541	0.198112	0.944997	0.0213006	0.342943	-0.219412
O43933	PEX1	Peroxisome biogenesis factor 1 (Peroxin-1) (Peroxisome biogenesis disorder protein 1)	Homo sapiens (Human)	142,867	0.534432	0.497672	0.224257	0.832304	0.668942	0.244347	0.654492	0.334632	0.727032	0.253325	0.307189	-0.587957
O60216	RAD21	Double-strand-break repair protein rad21 homolog (hHR21) (Nuclear matrix protein 1) (NXP-1) (SCC1 homolog) [Cleaved into: 64-kDa C-terminal product (64-kDa carboxy-terminal product) (65-kDa carboxy-terminal product)]	Homo sapiens (Human)	71,690	0.663725	-0.193189	0.496697	-0.312876	0.656604	0.205473	0.798412	-0.119686	0.400249	-0.398662	0.299068	0.518349
O60220	TIMM8A	Mitochondrial import inner membrane translocase subunit Tim8 A (Deafness dystonia protein 1) (X-linked deafness dystonia protein)	Homo sapiens (Human)	10,998	0.32121	1.50102	0.582375	0.802217	0.267745	1.40284	0.697709	-0.698799	0.952542	0.0981761	0.698623	0.600623
O60231	DHX16	Pre-mRNA-splicing factor ATP-dependent RNA helicase DHX16 (EC 3.6.4.13) (ATP-dependent RNA helicase #3) (DEAH-box protein 16)	Homo sapiens (Human)	119,264	0.286806	0.523206	0.724343	-0.207082	0.142913	0.708727	0.206767	-0.730288	0.676911	-0.185521	0.10997	0.915809
O60232	ZNRD2	Protein ZNRD2 (Autoantigen p27) (Sjoegren syndrome/scleroderma autoantigen 1) (Zinc ribbon domain-containing protein 2)	Homo sapiens (Human)	21,474	0.267451	1.51	0.967921	0.0492397	0.495144	0.826317	0.164051	-1.46076	0.540501	0.683679	0.423861	0.777077
O60238	BNIP3L	BCL2/adenovirus E1B 19 kDa protein-interacting protein 3-like (Adenovirus E1B19K-binding protein B5) (BCL2/adenovirus E1B 19 kDa protein-interacting protein 3A) (NIP3-like protein X) (NIP3L)	Homo sapiens (Human)	23,930	0.456144	-2.13142	0.351097	-3.74888	0.646602	0.310441	0.74289	-1.61747	0.405258	-2.44186	0.318969	4.05933
O60239	SH3BP5	SH3 domain-binding protein 5 (SH3BP-5) (SH3 domain-binding protein that preferentially associates with BTK)	Homo sapiens (Human)	50,425	0.112924	0.317624	0.785099	-0.0676712	0.823674	0.0448047	0.10242	-0.385296	0.18166	0.27282	0.650499	0.112476
O60244	MED14	Mediator of RNA polymerase II transcription subunit 14 (Activator-recruited cofactor 150 kDa component) (ARC150) (Cofactor required for Sp1 transcriptional activation subunit 2) (CRSP complex subunit 2) (Mediator complex subunit 14) (RGR1 homolog) (hRGR1) (Thyroid hormone receptor-associated protein complex 170 kDa component) (Trap170) (Transcriptional coactivator CRSP150) (Vitamin D3 receptor-in…	Homo sapiens (Human)	160,607	0.914404	-0.105714	0.2812	0.907638	0.715998	-0.431377	0.139673	1.01335	0.761321	0.325664	0.12906	-1.33902
O60256	PRPSAP2	Phosphoribosyl pyrophosphate synthase-associated protein 2 (PRPP synthase-associated protein 2) (41 kDa phosphoribosypyrophosphate synthetase-associated protein) (PAP41)	Homo sapiens (Human)	40,926	0.595303	0.312908	0.815025	-0.158169	0.897846	0.0808994	0.437697	-0.471077	0.68412	0.232009	0.71581	0.239068
O60264	SMARCA5	SWI/SNF-related matrix-associated actin-dependent regulator of chromatin subfamily A member 5 (SWI/SNF-related matrix-associated actin-dependent regulator of chromatin A5) (EC 3.6.4.-) (Sucrose nonfermenting protein 2 homolog) (hSNF2H)	Homo sapiens (Human)	121,905	0.276347	-0.318844	0.142819	-0.307735	0.538042	-0.138379	0.968897	0.011109	0.546559	-0.180465	0.443529	0.169356
O60271	SPAG9	C-Jun-amino-terminal kinase-interacting protein 4 (JIP-4) (JNK-interacting protein 4) (Cancer/testis antigen 89) (CT89) (Human lung cancer oncogene 6 protein) (HLC-6) (JNK-associated leucine-zipper protein) (JLP) (Mitogen-activated protein kinase 8-interacting protein 4) (Proliferation-inducing protein 6) (Protein highly expressed in testis) (PHET) (Sperm surface protein) (Sperm-associated antige…	Homo sapiens (Human)	146,205	0.743589	-0.0945166	0.168845	-0.409589	0.806335	0.0660041	0.326717	-0.315072	0.584448	-0.160521	0.119879	0.475593
O60279	SUSD5	Sushi domain-containing protein 5	Homo sapiens (Human)	68,021	0.110156	-0.244985	0.359273	-0.191016	0.113932	-0.170727	0.801454	0.0539691	0.576789	-0.0742583	0.913037	0.0202892
O60287	URB1	Nucleolar pre-ribosomal-associated protein 1 (Nucleolar protein 254 kDa) (URB1 ribosome biogenesis 1 homolog)	Homo sapiens (Human)	254,389	0.67735	-0.397028	0.540688	-0.545271	0.233361	-1.1531	0.868152	-0.148244	0.454813	0.756069	0.534358	-0.607826
O60293	ZFC3H1	Zinc finger C3H1 domain-containing protein (Coiled-coil domain-containing protein 131) (Proline/serine-rich coiled-coil protein 2)	Homo sapiens (Human)	226,356	0.582149	0.478146	0.949793	-0.0469384	0.613175	-0.408853	0.508953	-0.525084	0.310068	0.886998	0.621084	-0.361914
O60294	LCMT2	tRNA wybutosine-synthesizing protein 4 (tRNA yW-synthesizing protein 4) (EC 2.1.1.290) (EC 2.3.1.231) (Leucine carboxyl methyltransferase 2) (tRNA(Phe) (7-(3-amino-3-(methoxycarbonyl)propyl)wyosine(37)-N)-methoxycarbonyltransferase) (tRNA(Phe) (7-(3-amino-3-carboxypropyl)wyosine(37)-O)-methyltransferase)	Homo sapiens (Human)	75,602	0.436787	0.731744	0.616232	0.449468	0.959142	0.0431862	0.763908	-0.282276	0.428123	0.688557	0.6102	-0.406281
O60306	AQR	RNA helicase aquarius (EC 3.6.4.13) (Intron-binding protein of 160 kDa) (IBP160)	Homo sapiens (Human)	171,295	0.802733	0.140727	0.809934	-0.145322	0.768112	-0.162596	0.635026	-0.286049	0.56866	0.303323	0.97714	-0.0172746
O60313	OPA1	Dynamin-like 120 kDa protein, mitochondrial (EC 3.6.5.5) (Optic atrophy protein 1) [Cleaved into: Dynamin-like 120 kDa protein, form S1]	Homo sapiens (Human)	111,631	0.798063	0.0826911	0.578419	-0.196395	0.581056	-0.186302	0.452642	-0.279086	0.402366	0.268993	0.978901	0.0100928
O60318	MCM3AP	Germinal-center associated nuclear protein (GANP) (EC 2.3.1.48) (80 kDa MCM3-associated protein) (MCM3 acetylating protein) (MCM3AP) (EC 2.3.1.-) (MCM3 acetyltransferase)	Homo sapiens (Human)	218,405	0.677852	0.453148	0.51334	-0.804062	0.725501	0.361421	0.343414	-1.25721	0.929633	0.0917278	0.357593	1.16548
O60331	PIP5K1C	Phosphatidylinositol 4-phosphate 5-kinase type-1 gamma (PIP5K1gamma) (PtdIns(4)P-5-kinase 1 gamma) (EC 2.7.1.68) (Type I phosphatidylinositol 4-phosphate 5-kinase gamma)	Homo sapiens (Human)	73,260	0.332858	-1.51713	0.393996	-1.96395	0.55594	-0.324395	0.869761	-0.446817	0.443352	-1.19274	0.475322	1.63955
O60333	KIF1B	Kinesin-like protein KIF1B (Klp)	Homo sapiens (Human)	204,476	0.613098	0.318471	0.686775	-0.290744	0.877325	-0.106886	0.311572	-0.609215	0.396137	0.425358	0.779273	0.183858
O60337	MARCHF6	E3 ubiquitin-protein ligase MARCHF6 (EC 2.3.2.27) (Doa10 homolog) (Membrane-associated RING finger protein 6) (Membrane-associated RING-CH protein VI) (MARCH-VI) (Protein TEB-4) (RING finger protein 176) (RING-type E3 ubiquitin transferase MARCHF6)	Homo sapiens (Human)	102,545	0.719351	0.394441	0.876561	0.15504	0.825341	-0.192072	0.850338	-0.2394	0.616439	0.586513	0.747479	-0.347113
O60341	KDM1A	Lysine-specific histone demethylase 1A (EC 1.14.99.66) (BRAF35-HDAC complex protein BHC110) (Flavin-containing amine oxidase domain-containing protein 2) ([histone H3]-dimethyl-L-lysine(4) FAD-dependent demethylase 1A)	Homo sapiens (Human)	92,903	0.627339	0.244048	0.367602	-0.472182	0.13602	0.674734	0.240257	-0.71623	0.392549	-0.430686	0.0468863	1.14692
O60343	TBC1D4	TBC1 domain family member 4 (Akt substrate of 160 kDa) (AS160)	Homo sapiens (Human)	146,563	0.712616	0.333652	0.200396	-1.33716	0.896594	-0.125392	0.115925	-1.67081	0.642185	0.459043	0.243572	1.21176
O60353	FZD6	Frizzled-6 (Fz-6) (hFz6)	Homo sapiens (Human)	79,292	0.0678206	0.720372	0.912339	-0.0864737	0.54699	0.249695	0.26118	-0.806846	0.028104	0.470677	0.641985	0.336169
O60427	FADS1	Acyl-CoA (8-3)-desaturase (EC 1.14.19.44) (Delta(5) fatty acid desaturase) (D5D) (Delta(5) desaturase) (Delta-5 desaturase) (Fatty acid desaturase 1)	Homo sapiens (Human)	51,964	0.109257	-1.46173	0.0118233	-1.90687	0.326605	-0.361937	0.685741	-0.445137	0.218951	-1.0998	0.0636205	1.54493
O60437	PPL	Periplakin (190 kDa paraneoplastic pemphigus antigen) (195 kDa cornified envelope precursor protein)	Homo sapiens (Human)	204,747	0.806888	0.0772903	0.0216924	-0.837435	0.0575467	0.571454	0.0127934	-0.914726	0.11076	-0.494164	6.86439e-05	1.40889
O60443	GSDME	Gasdermin-E (Inversely correlated with estrogen receptor expression 1) (ICERE-1) (Non-syndromic hearing impairment protein 5) [Cleaved into: Gasdermin-E, N-terminal (GSDME-NT)			0.119221	1.3169	0.340312	0.770494	0.108558	1.40554	0.503051	-0.546403	0.920566	-0.0886409	0.447781	0.635044
O60476	MAN1A2	Mannosyl-oligosaccharide 1,2-alpha-mannosidase IB (EC 3.2.1.113) (Mannosidase alpha class 1A member 2) (Processing alpha-1,2-mannosidase IB) (Alpha-1,2-mannosidase IB)	Homo sapiens (Human)	73,004	0.692971	0.699479	0.731927	-0.682174	0.39919	1.33901	0.422393	-1.38165	0.634094	-0.639532	0.201505	2.02119
O60488	ACSL4	Long-chain-fatty-acid--CoA ligase 4 (EC 6.2.1.3) (Arachidonate--CoA ligase) (EC 6.2.1.15) (Long-chain acyl-CoA synthetase 4) (LACS 4)	Homo sapiens (Human)	79,188	0.784237	0.0828639	0.500854	0.205795	0.370198	0.28855	0.698655	0.122931	0.5339	-0.205686	0.797312	0.0827554
O60493	SNX3	Sorting nexin-3 (Protein SDP3)	Homo sapiens (Human)	18,762	0.699572	0.129577	0.461449	-0.241575	0.925975	-0.0282368	0.34736	-0.371152	0.672547	0.157814	0.558545	0.213338
O60499	STX10	Syntaxin-10 (Syn10)	Homo sapiens (Human)	28,114	0.765208	0.151999	0.858179	0.0577716	0.184534	0.51293	0.827308	-0.0942269	0.453125	-0.360931	0.100836	0.455158
O60502	OGA	Protein O-GlcNAcase (OGA) (EC 3.2.1.169) (Beta-N-acetylglucosaminidase) (Beta-N-acetylhexosaminidase) (Beta-hexosaminidase) (Meningioma-expressed antigen 5) (N-acetyl-beta-D-glucosaminidase) (N-acetyl-beta-glucosaminidase) (Nuclear cytoplasmic O-GlcNAcase and acetyltransferase) (NCOAT)	Homo sapiens (Human)	102,915	0.9179	-0.0672952	0.617603	-0.328844	0.831927	-0.134475	0.695878	-0.261549	0.918817	0.0671797	0.772746	0.194369
O60503	ADCY9	Adenylate cyclase type 9 (EC 4.6.1.1) (ATP pyrophosphate-lyase 9) (Adenylate cyclase type IX) (ACIX) (Adenylyl cyclase 9) (AC9)	Homo sapiens (Human)	150,701	0.883822	-0.178416	0.63733	0.452795	0.418321	0.700275	0.572097	0.631211	0.36981	-0.878691	0.727956	0.24748
O60504	SORBS3	Vinexin (SH3-containing adapter molecule 1) (SCAM-1) (Sorbin and SH3 domain-containing protein 3)	Homo sapiens (Human)	75,341	0.19698	0.270592	0.514344	-0.301086	0.803454	-0.143255	0.221525	-0.571678	0.47604	0.413847	0.814775	0.157831
O60506	SYNCRIP	Heterogeneous nuclear ribonucleoprotein Q (hnRNP Q) (Glycine- and tyrosine-rich RNA-binding protein) (GRY-RBP) (NS1-associated protein 1) (Synaptotagmin-binding, cytoplasmic RNA-interacting protein)	Homo sapiens (Human)	69,603	0.2813	-0.267157	0.565392	-0.143403	0.423149	0.167061	0.659392	0.123754	0.0672792	-0.434218	0.206199	0.310464
O60508	CDC40	Pre-mRNA-processing factor 17 (Cell division cycle 40 homolog) (EH-binding protein 3) (Ehb3) (PRP17 homolog) (hPRP17)	Homo sapiens (Human)	65,521	0.556979	-0.27372	0.941536	-0.0346898	0.489563	-0.339895	0.592181	0.23903	0.886623	0.0661748	0.518671	-0.305205
O60518	RANBP6	Ran-binding protein 6 (RanBP6)	Homo sapiens (Human)	124,714	0.814349	-0.205531	0.423047	-0.774372	0.874374	0.131844	0.596893	-0.568842	0.713838	-0.337374	0.376429	0.906216
O60524	NEMF	Nuclear export mediator factor NEMF (Antigen NY-CO-1) (Serologically defined colon cancer antigen 1)	Homo sapiens (Human)	122,954	0.438744	-0.128244	0.416035	-0.23977	0.135215	-0.496364	0.709295	-0.111527	0.276497	0.36812	0.525601	-0.256593
O60547	GMDS	GDP-mannose 4,6 dehydratase (EC 4.2.1.47) (GDP-D-mannose dehydratase) (GMD)	Homo sapiens (Human)	41,950	0.623811	0.435235	0.916171	0.0984847	0.855989	0.194818	0.715513	-0.336751	0.826109	0.240417	0.931271	0.0963333
O60551	NMT2	Glycylpeptide N-tetradecanoyltransferase 2 (EC 2.3.1.97) (Myristoyl-CoA:protein N-myristoyltransferase 2) (NMT 2) (Peptide N-myristoyltransferase 2) (Type II N-myristoyltransferase)	Homo sapiens (Human)	56,980	0.787094	-0.111597	0.00764077	0.343261	0.303917	-0.114192	0.295981	0.454859	0.995219	0.00259493	0.000407074	-0.457454
O60563	CCNT1	Cyclin-T1 (CycT1) (Cyclin-T)	Homo sapiens (Human)	80,685	0.305949	-0.884754	0.901148	-0.0626881	0.87522	-0.0611485	0.368091	0.822066	0.344788	-0.823606	0.997773	0.00153968
O60566	BUB1B	Mitotic checkpoint serine/threonine-protein kinase BUB1 beta (EC 2.7.11.1) (MAD3/BUB1-related protein kinase) (hBUBR1) (Mitotic checkpoint kinase MAD3L) (Protein SSK1)	Homo sapiens (Human)	119,545	0.397559	-0.166731	0.0260699	-0.485158	0.0259103	-0.455204	0.131034	-0.318427	0.120974	0.288473	0.873978	0.0299538
O60568	PLOD3	Multifunctional procollagen lysine hydroxylase and glycosyltransferase LH3 [Includes: Procollagen-lysine,2-oxoglutarate 5-dioxygenase 3 (EC 1.14.11.4) (Lysyl hydroxylase 3) (LH3)			0.168402	0.428897	0.103556	-0.60227	0.225367	0.380269	0.00435708	-1.03117	0.866399	0.0486283	0.00556566	0.982539
O60573	EIF4E2	Eukaryotic translation initiation factor 4E type 2 (eIF-4E type 2) (eIF4E type 2) (Eukaryotic translation initiation factor 4E homologous protein) (Eukaryotic translation initiation factor 4E-like 3) (eIF4E-like protein 4E-LP) (mRNA cap-binding protein 4EHP) (h4EHP) (mRNA cap-binding protein type 3)	Homo sapiens (Human)	28,362	0.362431	-1.11281	0.256785	-1.4367	0.724028	0.600822	0.698012	-0.323888	0.268431	-1.71363	0.20472	2.03752
O60583	CCNT2	Cyclin-T2 (CycT2)	Homo sapiens (Human)	81,029	0.947597	0.021979	0.1102	-1.32458	0.358127	-0.820594	0.0899712	-1.34656	0.32739	0.842573	0.647657	0.503991
O60610	DIAPH1	Protein diaphanous homolog 1 (Diaphanous-related formin-1) (DRF1)	Homo sapiens (Human)	141,347	0.262911	0.248028	0.339778	-0.265577	0.880857	0.0350919	0.0543142	-0.513604	0.335751	0.212936	0.286987	0.300668
O60613	SELENOF	Selenoprotein F (15 kDa selenoprotein)	Homo sapiens (Human)	18,092	0.938344	0.143169	0.778336	-0.553645	0.810143	-0.46178	0.732643	-0.696814	0.761924	0.604949	0.96519	0.0918648
O60637	TSPAN3	Tetraspanin-3 (Tspan-3) (Tetraspanin TM4-A) (Transmembrane 4 superfamily member 8)	Homo sapiens (Human)	28,018	0.496874	-0.0992496	0.549537	0.0640328	0.594765	0.063242	0.234508	0.163282	0.268344	-0.162492	0.994156	-0.000790837
O60645	EXOC3	Exocyst complex component 3 (Exocyst complex component Sec6)	Homo sapiens (Human)	85,567	0.965087	0.027434	0.363275	-0.586119	0.891508	0.0918013	0.317311	-0.613553	0.915531	-0.0643673	0.311729	0.677921
O60664	PLIN3	Perilipin-3 (47 kDa mannose 6-phosphate receptor-binding protein) (47 kDa MPR-binding protein) (Cargo selection protein TIP47) (Mannose-6-phosphate receptor-binding protein 1) (Placental protein 17) (PP17)	Homo sapiens (Human)	47,075	0.580204	0.238576	0.307655	-0.493405	0.720761	0.154634	0.0828481	-0.731981	0.809692	0.0839429	0.119017	0.648038
O60669	SLC16A7	Monocarboxylate transporter 2 (MCT 2) (Solute carrier family 16 member 7)	Homo sapiens (Human)	52,200	0.594728	0.598432	0.878371	0.123561	0.481996	0.732787	0.584658	-0.474871	0.886662	-0.134354	0.442517	0.609225
O60671	RAD1	Cell cycle checkpoint protein RAD1 (hRAD1) (EC 3.1.11.2) (DNA repair exonuclease rad1 homolog) (Rad1-like DNA damage checkpoint protein)	Homo sapiens (Human)	31,827	0.341346	0.667199	0.731077	-0.344729	0.646331	-0.380851	0.216901	-1.01193	0.0745922	1.04805	0.968378	-0.0361226
O60673	REV3L	DNA polymerase zeta catalytic subunit (EC 2.7.7.7) (Protein reversionless 3-like) (REV3-like) (hREV3)	Homo sapiens (Human)	352,776	0.278274	1.98439	0.863023	-0.423845	0.35928	1.69394	0.145154	-2.40823	0.384531	0.290445	0.205402	2.11779
O60675	MAFK	Transcription factor MafK (Erythroid transcription factor NF-E2 p18 subunit)	Homo sapiens (Human)	17,523	0.0919051	0.515555	0.139161	0.510408	0.00322105	0.660569	0.988969	-0.00514712	0.582986	-0.145013	0.626679	0.15016
O60678	PRMT3	Protein arginine N-methyltransferase 3 (EC 2.1.1.-) (Heterogeneous nuclear ribonucleoprotein methyltransferase-like protein 3)	Homo sapiens (Human)	59,903	0.32815	0.734219	0.98494	-0.0152442	0.651982	0.347713	0.287126	-0.749463	0.533567	0.386506	0.59876	0.362957
O60683	PEX10	Peroxisome biogenesis factor 10 (Peroxin-10) (Peroxisomal biogenesis factor 10) (Peroxisome assembly protein 10) (RING finger protein 69)	Homo sapiens (Human)	37,069	0.317204	-1.173	0.0289138	0.954278	0.946388	-0.0239419	0.0913602	2.12727	0.309228	-1.14905	0.0114354	-0.97822
O60684	KPNA6	Importin subunit alpha-7 (Karyopherin subunit alpha-6)	Homo sapiens (Human)	60,030	0.255673	-0.547062	0.248648	-0.455067	0.602138	0.182921	0.833374	0.0919947	0.0922798	-0.729983	0.0465258	0.637989
O60701	UGDH	UDP-glucose 6-dehydrogenase (UDP-Glc dehydrogenase) (UDP-GlcDH) (UDPGDH) (EC 1.1.1.22)	Homo sapiens (Human)	55,024	0.88417	0.0582968	0.901566	0.0459662	0.560921	0.208426	0.975082	-0.0123306	0.694863	-0.15013	0.644937	0.16246
O60716	CTNND1	Catenin delta-1 (Cadherin-associated Src substrate) (CAS) (p120 catenin) (p120(ctn)) (p120(cas))	Homo sapiens (Human)	108,170	0.229283	-0.38802	0.0896219	-0.64297	0.92913	0.0231099	0.545313	-0.254951	0.225544	-0.41113	0.0743521	0.66608
O60725	ICMT	Protein-S-isoprenylcysteine O-methyltransferase (EC 2.1.1.100) (Isoprenylcysteine carboxylmethyltransferase) (Prenylated protein carboxyl methyltransferase) (PPMT) (Prenylcysteine carboxyl methyltransferase) (pcCMT)	Homo sapiens (Human)	31,938	0.30251	-1.04664	0.478602	-0.826139	0.340705	0.640869	0.867682	0.220497	0.0610311	-1.68751	0.120248	1.46701
O60749	SNX2	Sorting nexin-2 (Transformation-related gene 9 protein) (TRG-9)	Homo sapiens (Human)	58,471	0.834232	0.119156	0.996902	0.0021482	0.556664	0.355398	0.828541	-0.117008	0.682599	-0.236242	0.517772	0.35325
O60762	DPM1	Dolichol-phosphate mannosyltransferase subunit 1 (EC 2.4.1.83) (Dolichol-phosphate mannose synthase subunit 1) (DPM synthase subunit 1) (Dolichyl-phosphate beta-D-mannosyltransferase subunit 1) (Mannose-P-dolichol synthase subunit 1) (MPD synthase subunit 1)	Homo sapiens (Human)	29,634	0.471135	-0.383981	0.00259239	-2.15127	0.17355	0.598386	0.0164579	-1.76729	0.0311015	-0.982367	5.4362e-05	2.74966
O60763	USO1	General vesicular transport factor p115 (Protein USO1 homolog) (Transcytosis-associated protein) (TAP) (Vesicle-docking protein)	Homo sapiens (Human)	107,895	0.578471	-0.183568	0.0923718	-0.64336	0.974449	-0.00968969	0.247677	-0.459792	0.573368	-0.173878	0.0778892	0.63367
O60783	MRPS14	28S ribosomal protein S14, mitochondrial (MRP-S14) (S14mt) (Mitochondrial small ribosomal subunit protein uS14m)	Homo sapiens (Human)	15,139	0.365569	-0.30668	0.100497	-1.05437	0.279167	-0.653664	0.198119	-0.747686	0.524575	0.346984	0.56553	0.400702
O60784	TOM1	Target of Myb protein 1	Homo sapiens (Human)	53,818	0.365351	-0.610102	0.158309	-0.980602	0.771759	-0.152574	0.623923	-0.3705	0.48675	-0.457528	0.219291	0.828028
O60814	H2BC12	Histone H2B type 1-K (H2B K) (HIRA-interacting protein 1)	Homo sapiens (Human)	13,890	0.0474398	-1.73576	0.00591952	-0.975442	0.000315613	-2.30136	0.344401	0.760318	0.557374	0.565595	0.0135063	-1.32591
O60825	PFKFB2	6-phosphofructo-2-kinase/fructose-2,6-bisphosphatase 2 (6PF-2-K/Fru-2,6-P2ase 2) (PFK/FBPase 2) (6PF-2-K/Fru-2,6-P2ase heart-type isozyme) [Includes: 6-phosphofructo-2-kinase (EC 2.7.1.105)			0.984785	0.0155678	0.278547	-0.919973	0.370172	0.750819	0.224241	-0.93554	0.327678	-0.735251	0.0413517	1.67079
O60826	CCDC22	Coiled-coil domain-containing protein 22	Homo sapiens (Human)	70,756	0.227621	-0.382106	0.262344	-0.270874	0.0376078	-0.757491	0.756917	0.111231	0.388393	0.375385	0.220801	-0.486617
O60828	PQBP1	Polyglutamine-binding protein 1 (PQBP-1) (38 kDa nuclear protein containing a WW domain) (Npw38) (Polyglutamine tract-binding protein 1)	Homo sapiens (Human)	30,472	0.00907095	-0.595812	0.011971	-0.761874	0.174405	-0.158872	0.658262	-0.166062	0.050829	-0.43694	0.0590126	0.603003
O60831	PRAF2	PRA1 family protein 2	Homo sapiens (Human)	19,258	0.705678	0.635583	0.727996	0.588985	0.552633	0.982483	0.970043	-0.0465985	0.770114	-0.346899	0.743397	0.393498
O60832	DKC1	H/ACA ribonucleoprotein complex subunit DKC1 (EC 5.4.99.-) (CBF5 homolog) (Dyskerin) (Nopp140-associated protein of 57 kDa) (Nucleolar protein NAP57) (Nucleolar protein family A member 4) (snoRNP protein DKC1)	Homo sapiens (Human)	57,674	0.334336	-0.492745	0.735981	-0.161247	0.510864	-0.325412	0.533225	0.331497	0.758832	-0.167333	0.748006	-0.164165
O60841	EIF5B	Eukaryotic translation initiation factor 5B (eIF-5B) (EC 3.6.5.3) (Translation initiation factor IF-2)	Homo sapiens (Human)	138,827	0.105989	-0.549178	0.0925137	-0.514717	0.831002	-0.0630338	0.920318	0.0344612	0.146886	-0.486145	0.124303	0.451683
O60858	TRIM13	E3 ubiquitin-protein ligase TRIM13 (EC 2.3.2.27) (B-cell chronic lymphocytic leukemia tumor suppressor Leu5) (Leukemia-associated protein 5) (Putative tumor suppressor RFP2) (RING finger protein 77) (RING-type E3 ubiquitin transferase TRIM13) (Ret finger protein 2) (Tripartite motif-containing protein 13)	Homo sapiens (Human)	46,988	0.854569	-0.473496			0.0529603	3.98589	0.331394	2.70833	0.0362544	-4.45938	0.448741	1.75106
O60869	EDF1	Endothelial differentiation-related factor 1 (EDF-1) (Multiprotein-bridging factor 1) (MBF1)	Homo sapiens (Human)	16,369	0.034954	-0.301258	0.130917	-0.232264	0.0134787	-0.346918	0.718389	0.0689949	0.788961	0.0456599	0.541883	-0.114655
O60870	KIN	DNA/RNA-binding protein KIN17 (Binding to curved DNA) (KIN, antigenic determinant of recA protein homolog)	Homo sapiens (Human)	45,374	0.795317	1.00359	0.937719	0.330111	0.730549	1.57317	0.824917	-0.673482	0.870909	-0.56958	0.749585	1.24306
O60879	DIAPH2	Protein diaphanous homolog 2 (Diaphanous-related formin-2) (DRF2)	Homo sapiens (Human)	125,569	0.60609	0.355464	0.402688	-0.650103	0.92182	-0.0725571	0.159046	-1.00557	0.51542	0.428021	0.44812	0.577546
O60884	DNAJA2	DnaJ homolog subfamily A member 2 (Cell cycle progression restoration gene 3 protein) (Dnj3) (Dj3) (HIRA-interacting protein 4) (Renal carcinoma antigen NY-REN-14)	Homo sapiens (Human)	45,746	0.153507	0.548169	0.324911	0.397111	0.742843	0.128731	0.620532	-0.151058	0.167522	0.419438	0.416107	-0.26838
O60885	BRD4	Bromodomain-containing protein 4 (Protein HUNK1)	Homo sapiens (Human)	152,219	0.889073	-0.0588354	0.365835	-0.463806	0.73599	0.141092	0.422722	-0.404971	0.625618	-0.199928	0.23367	0.604898
O60888	CUTA	Protein CutA (Acetylcholinesterase-associated protein) (Brain acetylcholinesterase putative membrane anchor)	Homo sapiens (Human)	19,116	0.753304	-0.27968	0.993343	0.00747896	0.537441	0.476625	0.760117	0.287159	0.383042	-0.756305	0.59101	0.469146
O60890	OPHN1	Oligophrenin-1	Homo sapiens (Human)	91,641	0.0785627	-0.324807	0.22736	0.239421	0.00268108	-0.53271	0.000422885	0.564229	0.118822	0.207903	3.57321e-07	-0.772132
O60921	HUS1	Checkpoint protein HUS1 (hHUS1)	Homo sapiens (Human)	31,691	0.913589	0.169371	0.864376	0.218408	0.92067	0.133053	0.973717	0.0490365	0.981334	0.0363184	0.945393	-0.0853549
O60925	PFDN1	Prefoldin subunit 1	Homo sapiens (Human)	14,210	0.772877	0.0723588	0.295518	0.251726	0.84807	0.0494213	0.37235	0.179367	0.917792	0.0229374	0.338274	-0.202304
O60934	NBN	Nibrin (Cell cycle regulatory protein p95) (Nijmegen breakage syndrome protein 1)	Homo sapiens (Human)	84,959	0.286731	-0.431008	0.0695327	-0.355429	0.889171	-0.0277245	0.858036	0.0755794	0.357953	-0.403284	0.144586	0.327704
O60936	NOL3	Nucleolar protein 3 (Apoptosis repressor with CARD) (Muscle-enriched cytoplasmic protein) (Myp) (Nucleolar protein of 30 kDa) (Nop30)	Homo sapiens (Human)	22,629	0.321862	1.12737	0.55168	-0.688552	0.872023	-0.195486	0.106209	-1.81592	0.286693	1.32285	0.696051	0.493066
O60942	RNGTT	mRNA-capping enzyme (HCAP1) (HCE) [Includes: Polynucleotide 5'-triphosphatase (EC 3.1.3.33) (mRNA 5'-triphosphatase) (TPase)			0.84186	-0.0926965	0.672256	-0.168033	0.576683	-0.251005	0.866641	-0.0753365	0.74331	0.158308	0.849005	-0.0829716
O75027	ABCB7	ATP-binding cassette sub-family B member 7, mitochondrial (ATP-binding cassette transporter 7) (ABC transporter 7 protein)	Homo sapiens (Human)	82,641	0.631806	0.190771	0.987506	0.00794047	0.61828	0.250821	0.639404	-0.18283	0.887876	-0.0600502	0.641859	0.24288
O75044	SRGAP2	SLIT-ROBO Rho GTPase-activating protein 2 (srGAP2) (Formin-binding protein 2) (Rho GTPase-activating protein 34)	Homo sapiens (Human)	120,871	0.498517	-0.33667	0.429151	-0.327298	0.740534	-0.126002	0.985509	0.00937159	0.649107	-0.210668	0.599028	0.201297
O75054	IGSF3	Immunoglobulin superfamily member 3 (IgSF3) (Glu-Trp-Ile EWI motif-containing protein 3) (EWI-3)	Homo sapiens (Human)	135,196	0.511108	-0.574664	0.031801	-1.64262	0.461918	-0.614202	0.255379	-1.06795	0.968212	0.0395387	0.25015	1.02841
O75063	FAM20B	Glycosaminoglycan xylosylkinase (EC 2.7.1.-) (Xylose kinase)	Homo sapiens (Human)	46,432	0.68148	-1.50275	0.445598	1.7187	0.441317	1.74204	0.26717	3.22144	0.2649	-3.24479	0.950716	0.0233448
O75083	WDR1	WD repeat-containing protein 1 (Actin-interacting protein 1) (AIP1) (NORI-1)	Homo sapiens (Human)	66,194	0.192088	0.340101	0.519259	-0.187994	0.284736	0.283793	0.0569738	-0.528096	0.819167	0.0563081	0.082276	0.471788
O75093	SLIT1	Slit homolog 1 protein (Slit-1) (Multiple epidermal growth factor-like domains protein 4) (Multiple EGF-like domains protein 4)	Homo sapiens (Human)	167,926	0.235524	0.289352	0.7054	-0.0938256	0.112449	0.325846	0.124238	-0.383177	0.859779	-0.0364947	0.0473396	0.419672
O75110	ATP9A	Probable phospholipid-transporting ATPase IIA (EC 7.6.2.1) (ATPase class II type 9A)	Homo sapiens (Human)	118,583	0.922057	-0.202598	0.815482	0.415573	0.781701	0.505856	0.745527	0.618171	0.715343	-0.708454	0.954336	0.0902832
O75116	ROCK2	Rho-associated protein kinase 2 (EC 2.7.11.1) (Rho kinase 2) (Rho-associated, coiled-coil-containing protein kinase 2) (Rho-associated, coiled-coil-containing protein kinase II) (ROCK-II) (p164 ROCK-2)	Homo sapiens (Human)	160,900	0.905044	-0.0369044	0.227529	-0.398444	0.362417	0.27306	0.278064	-0.36154	0.31251	-0.309965	0.0339806	0.671504
O75122	CLASP2	CLIP-associating protein 2 (Cytoplasmic linker-associated protein 2) (Protein Orbit homolog 2) (hOrbit2)	Homo sapiens (Human)	141,064	0.274603	-0.236948	0.0706275	-0.499665	0.134228	-0.376858	0.318587	-0.262717	0.562622	0.139911	0.686844	0.122807
O75127	PTCD1	Pentatricopeptide repeat-containing protein 1, mitochondrial	Homo sapiens (Human)	78,856	0.979222	-0.0318595	0.853264	0.231169	0.75414	0.422206	0.827044	0.263029	0.735484	-0.454066	0.887525	0.191037
O75128	COBL	Protein cordon-bleu	Homo sapiens (Human)	135,617	0.559189	0.337281	0.667704	-0.253691	0.409686	0.442821	0.331709	-0.590972	0.849625	-0.10554	0.22916	0.696512
O75131	CPNE3	Copine-3 (Copine III)	Homo sapiens (Human)	60,131	0.529044	-0.469206	0.823352	-0.160319	0.458341	-0.522654	0.658397	0.308887	0.940401	0.0534489	0.594119	-0.362335
O75143	ATG13	Autophagy-related protein 13	Homo sapiens (Human)	56,572	0.0113004	1.03779	0.644278	0.262317	3.85364e-08	1.42962	0.241888	-0.775472	0.360942	-0.391827	0.0449448	1.1673
O75146	HIP1R	Huntingtin-interacting protein 1-related protein (HIP1-related protein) (Huntingtin-interacting protein 12) (HIP-12)	Homo sapiens (Human)	119,388	0.55797	0.502425	0.900627	-0.129648	0.598472	-0.534716	0.51397	-0.632073	0.293563	1.03714	0.718102	-0.405068
O75147	OBSL1	Obscurin-like protein 1	Homo sapiens (Human)	206,947	0.397329	1.51958	0.523605	1.22988	0.681496	0.776229	0.848597	-0.289704	0.612974	0.74335	0.780743	-0.453647
O75150	RNF40	E3 ubiquitin-protein ligase BRE1B (BRE1-B) (EC 2.3.2.27) (95 kDa retinoblastoma-associated protein) (RBP95) (RING finger protein 40) (RING-type E3 ubiquitin transferase BRE1B)	Homo sapiens (Human)	113,678	0.523693	-0.128616	0.169189	-0.384157	0.615215	0.0930462	0.352536	-0.255541	0.230538	-0.221662	0.0709056	0.477203
O75151	PHF2	Lysine-specific demethylase PHF2 (EC 1.14.11.-) (GRC5) (PHD finger protein 2)	Homo sapiens (Human)	120,775	0.377963	0.664523	0.50405	0.496072	0.961694	-0.0427418	0.7773	-0.168451	0.41749	0.707265	0.522912	-0.538813
O75152	ZC3H11A	Zinc finger CCCH domain-containing protein 11A	Homo sapiens (Human)	89,131	0.710783	0.201311	0.249894	0.567788	0.642729	0.231295	0.181706	0.366477	0.922924	-0.0299836	0.146412	-0.336494
O75153	CLUH	Clustered mitochondria protein homolog	Homo sapiens (Human)	146,670	0.918482	-0.0352951	0.319144	-0.357743	0.821186	-0.072718	0.364695	-0.322448	0.90627	0.0374229	0.40899	0.285025
O75164	KDM4A	Lysine-specific demethylase 4A (EC 1.14.11.66) (EC 1.14.11.69) (JmjC domain-containing histone demethylation protein 3A) (Jumonji domain-containing protein 2A) ([histone H3]-trimethyl-L-lysine(36) demethylase 4A) ([histone H3]-trimethyl-L-lysine(9) demethylase 4A)	Homo sapiens (Human)	120,662	0.382776	0.233328	0.154409	0.376163	0.495477	-0.231398	0.330623	0.142835	0.0726677	0.464726	0.0174576	-0.60756
O75165	DNAJC13	DnaJ homolog subfamily C member 13 (Required for receptor-mediated endocytosis 8) (RME-8)	Homo sapiens (Human)	254,415	0.309401	0.331375	0.589139	-0.197879	0.445443	-0.313534	0.168438	-0.529254	0.102033	0.644909	0.795768	-0.115655
O75167	PHACTR2	Phosphatase and actin regulator 2	Homo sapiens (Human)	69,700	0.640808	0.0936679	0.737368	0.0918882	0.278108	-0.450739	0.994883	-0.0017798	0.196525	0.544407	0.212861	-0.542627
O75170	PPP6R2	Serine/threonine-protein phosphatase 6 regulatory subunit 2 (SAPS domain family member 2)	Homo sapiens (Human)	104,942	0.41143	1.03528	0.592075	-0.703805	0.667676	0.581263	0.169324	-1.73908	0.683522	0.454015	0.358491	1.28507
O75175	CNOT3	CCR4-NOT transcription complex subunit 3 (CCR4-associated factor 3) (Leukocyte receptor cluster member 2)	Homo sapiens (Human)	81,872	0.780425	0.170186	0.562452	0.31129	0.364741	0.524189	0.789867	0.141104	0.536285	-0.354003	0.663994	0.212898
O75177	SS18L1	Calcium-responsive transactivator (SS18-like protein 1) (SYT homolog 1)	Homo sapiens (Human)	42,990	0.851539	0.262492	0.452764	-3.70792	0.469218	0.841528	0.415714	-3.97041	0.506992	-0.579036	0.344728	4.54944
O75179	ANKRD17	Ankyrin repeat domain-containing protein 17 (Gene trap ankyrin repeat protein) (Serologically defined breast cancer antigen NY-BR-16)	Homo sapiens (Human)	274,258	0.128614	0.822555	0.336674	0.545312	0.215061	0.648194	0.545198	-0.277243	0.687432	0.174361	0.829342	0.102882
O75190	DNAJB6	DnaJ homolog subfamily B member 6 (HHDJ1) (Heat shock protein J2) (HSJ-2) (MRJ) (MSJ-1)	Homo sapiens (Human)	36,087	0.333764	-0.0959072	0.637113	-0.0412348	0.0590892	-0.154727	0.500702	0.0546724	0.481312	0.0588199	0.103344	-0.113492
O75191	XYLB	Xylulose kinase (Xylulokinase) (EC 2.7.1.17)	Homo sapiens (Human)	58,382	0.956316	0.0766057	0.64819	-0.638491	0.965887	-0.0613318	0.582704	-0.715097	0.918038	0.137938	0.666643	0.57716
O75197	LRP5	Low-density lipoprotein receptor-related protein 5 (LRP-5) (Low-density lipoprotein receptor-related protein 7) (LRP-7)	Homo sapiens (Human)	179,145	0.32612	0.969689	0.082603	-3.7145	0.0346754	1.76697	0.0249039	-4.68419	0.250858	-0.797284	0.00669563	5.48148
O75208	COQ9	Ubiquinone biosynthesis protein COQ9, mitochondrial	Homo sapiens (Human)	35,509	0.522838	0.149763	0.481308	-0.255979	0.933562	-0.0170942	0.27953	-0.405741	0.477512	0.166857	0.504941	0.238885
O75223	GGCT	Gamma-glutamylcyclotransferase (EC 4.3.2.9) (Cytochrome c-releasing factor 21)	Homo sapiens (Human)	21,008	0.879082	0.0677914	0.449981	-0.372726	0.347671	0.332069	0.376328	-0.440517	0.462291	-0.264278	0.0959949	0.704795
O75251	NDUFS7	NADH dehydrogenase [ubiquinone] iron-sulfur protein 7, mitochondrial (EC 7.1.1.2) (Complex I-20kD) (CI-20kD) (NADH-ubiquinone oxidoreductase 20 kDa subunit) (PSST subunit)	Homo sapiens (Human)	23,564	0.206837	-0.372426	0.446082	-0.368607	0.260537	-0.597105	0.993673	0.00381988	0.659142	0.224678	0.692301	-0.228498
O75298	RTN2	Reticulon-2 (Neuroendocrine-specific protein-like 1) (NSP-like protein 1) (Neuroendocrine-specific protein-like I) (NSP-like protein I) (NSPLI)	Homo sapiens (Human)	59,264	0.514177	0.931418	0.970474	0.0569837	0.874284	-0.270861	0.595574	-0.874434	0.506754	1.20228	0.860214	-0.327844
O75306	NDUFS2	NADH dehydrogenase [ubiquinone] iron-sulfur protein 2, mitochondrial (EC 7.1.1.2) (Complex I-49kD) (CI-49kD) (NADH-ubiquinone oxidoreductase 49 kDa subunit)	Homo sapiens (Human)	52,546	0.697716	-0.173271	0.238885	-0.467482	0.92808	-0.0413524	0.558419	-0.294211	0.811606	-0.131919	0.392626	0.42613
O75312	ZPR1	Zinc finger protein ZPR1 (Zinc finger protein 259)	Homo sapiens (Human)	50,925	0.344362	-0.404219	0.153182	-0.91998	0.403729	-0.27308	0.43747	-0.515761	0.73122	-0.131139	0.289115	0.6469
O75323	NIPSNAP2	Protein NipSnap homolog 2 (NipSnap2) (Glioblastoma-amplified sequence)	Homo sapiens (Human)	33,743	0.542193	-0.267289	0.0565196	-0.992265	0.960034	-0.0179727	0.240844	-0.724976	0.615094	-0.249316	0.0924601	0.974292
O75330	HMMR	Hyaluronan mediated motility receptor (Intracellular hyaluronic acid-binding protein) (Receptor for hyaluronan-mediated motility) (CD antigen CD168)	Homo sapiens (Human)	84,100	0.20539	0.093312	0.0237318	-0.158019	0.00107139	-0.279397	0.000437657	-0.251331	5.94916e-05	0.372709	0.185354	-0.121378
O75340	PDCD6	Programmed cell death protein 6 (Apoptosis-linked gene 2 protein homolog) (ALG-2)	Homo sapiens (Human)	21,868	0.882366	0.11192	0.564963	-0.381252	0.0455487	1.09051	0.510703	-0.493172	0.150401	-0.978595	0.0166817	1.47177
O75347	TBCA	Tubulin-specific chaperone A (TCP1-chaperonin cofactor A) (Tubulin-folding cofactor A) (CFA)	Homo sapiens (Human)	12,855	0.239226	-0.393659	0.0236788	-0.48356	0.347503	-0.238056	0.790328	-0.0899014	0.667878	-0.155602	0.353055	0.245504
O75348	ATP6V1G1	V-type proton ATPase subunit G 1 (V-ATPase subunit G 1) (V-ATPase 13 kDa subunit 1) (Vacuolar proton pump subunit G 1) (Vacuolar proton pump subunit M16)	Homo sapiens (Human)	13,758	0.583515	0.146371	0.768016	-0.154706	0.727826	0.127301	0.508266	-0.301076	0.940764	0.0190692	0.587082	0.282007
O75351	VPS4B	Vacuolar protein sorting-associated protein 4B (EC 3.6.4.6) (Cell migration-inducing gene 1 protein) (Suppressor of K(+) transport growth defect 1) (Protein SKD1)	Homo sapiens (Human)	49,302	0.272672	0.633745	0.991504	0.00674489	0.596822	0.308777	0.265526	-0.627	0.471982	0.324968	0.597138	0.302032
O75362	ZNF217	Zinc finger protein 217	Homo sapiens (Human)	115,272	0.821536	-1.0462	0.341104	2.49311	0.331634	2.47662	0.371837	3.53931	0.368671	-3.52282	0.98432	-0.0164878
O75367	MACROH2A1	Core histone macro-H2A.1 (Histone macroH2A1) (mH2A1) (Histone H2A.y) (H2A/y) (Medulloblastoma antigen MU-MB-50.205)	Homo sapiens (Human)	39,617	0.792264	0.143001	0.0607389	-1.17399	0.131057	0.826185	0.0278581	-1.31699	0.170452	-0.683184	0.000439687	2.00017
O75368	SH3BGRL	SH3 domain-binding glutamic acid-rich-like protein	Homo sapiens (Human)	12,774	0.217725	0.332562	0.251986	-0.741176	0.0921513	0.410852	0.0950747	-1.07374	0.732899	-0.0782901	0.0663323	1.15203
O75369	FLNB	Filamin-B (FLN-B) (ABP-278) (ABP-280 homolog) (Actin-binding-like protein) (Beta-filamin) (Filamin homolog 1) (Fh1) (Filamin-3) (Thyroid autoantigen) (Truncated actin-binding protein) (Truncated ABP)	Homo sapiens (Human)	278,164	0.220743	0.212724	0.0408404	-0.366554	0.0514034	0.324033	0.00141089	-0.579278	0.505416	-0.11131	7.24477e-05	0.690587
O75376	NCOR1	Nuclear receptor corepressor 1 (N-CoR) (N-CoR1)	Homo sapiens (Human)	270,210	0.438848	-0.482807	0.294318	-0.608484	0.386637	-0.44765	0.857214	-0.125676	0.956679	-0.0351569	0.7943	0.160833
O75379	VAMP4	Vesicle-associated membrane protein 4 (VAMP-4)	Homo sapiens (Human)	16,397	0.414068	2.27245	0.94484	-0.202732	0.931614	0.248161	0.410802	-2.47519	0.495808	2.02429	0.884761	0.450893
O75380	NDUFS6	NADH dehydrogenase [ubiquinone] iron-sulfur protein 6, mitochondrial (Complex I-13kD-A) (CI-13kD-A) (NADH-ubiquinone oxidoreductase 13 kDa-A subunit)	Homo sapiens (Human)	13,712	0.145199	-0.876375	0.545112	-0.335517	0.777686	-0.12532	0.385077	0.540858	0.220116	-0.751054	0.700772	0.210196
O75381	PEX14	Peroxisomal membrane protein PEX14 (PTS1 receptor-docking protein) (Peroxin-14) (Peroxisomal membrane anchor protein PEX14)	Homo sapiens (Human)	41,237	0.867154	-0.0815568	0.705004	-0.199675	0.599902	0.234647	0.810567	-0.118118	0.443675	-0.316204	0.348922	0.434322
O75382	TRIM3	Tripartite motif-containing protein 3 (Brain-expressed RING finger protein) (RING finger protein 22) (RING finger protein 97)	Homo sapiens (Human)	80,830	0.977708	-0.0300841	0.701706	-0.558655	0.253963	-1.01279	0.700346	-0.528571	0.1587	0.982702	0.715631	-0.454131
O75386	TULP3	Tubby-related protein 3 (Tubby-like protein 3)	Homo sapiens (Human)	49,642	0.0151732	-0.619394	0.52817	-0.151234	0.900691	-0.0345283	0.0699131	0.46816	0.0458548	-0.584866	0.67645	0.116706
O75390	CS	Citrate synthase, mitochondrial (EC 2.3.3.1) (Citrate (Si)-synthase)	Homo sapiens (Human)	51,712	0.468758	-0.325427	0.887144	-0.0585197	0.0992102	0.642406	0.553308	0.266907	0.0125154	-0.967833	0.0723323	0.700926
O75391	SPAG7	Sperm-associated antigen 7	Homo sapiens (Human)	26,034	0.518564	0.316364	0.703245	-0.243344	0.932002	0.047721	0.239609	-0.559708	0.460147	0.268643	0.590568	0.291065
O75394	MRPL33	39S ribosomal protein L33, mitochondrial (L33mt) (MRP-L33) (Mitochondrial large ribosomal subunit protein bL33m)	Homo sapiens (Human)	7,619	0.0733742	-1.46988	0.151446	-1.29736	0.328456	-2.37954	0.885765	0.172512	0.722326	0.909663	0.675823	-1.08218
O75396	SEC22B	Vesicle-trafficking protein SEC22b (ER-Golgi SNARE of 24 kDa) (ERS-24) (ERS24) (SEC22 vesicle-trafficking protein homolog B) (SEC22 vesicle-trafficking protein-like 1)	Homo sapiens (Human)	24,593	0.789188	-0.173745	0.0112209	-1.2514	0.792058	-0.124723	0.125423	-1.07766	0.939996	-0.0490215	0.0321033	1.12668
O75400	PRPF40A	Pre-mRNA-processing factor 40 homolog A (Fas ligand-associated factor 1) (Formin-binding protein 11) (Formin-binding protein 3) (Huntingtin yeast partner A) (Huntingtin-interacting protein 10) (HIP-10) (Huntingtin-interacting protein A) (Renal carcinoma antigen NY-REN-6)	Homo sapiens (Human)	108,805	0.288618	-0.371662	0.657168	-0.111743	0.335107	-0.25822	0.395977	0.259919	0.72192	-0.113442	0.515352	-0.146476
O75410	TACC1	Transforming acidic coiled-coil-containing protein 1 (Gastric cancer antigen Ga55) (Taxin-1)	Homo sapiens (Human)	87,794	0.508445	0.246944	0.223298	-0.456576	0.570417	0.17559	0.0932293	-0.703521	0.824082	0.071354	0.095836	0.632167
O75414	NME6	Nucleoside diphosphate kinase 6 (NDK 6) (NDP kinase 6) (EC 2.7.4.6) (Inhibitor of p53-induced apoptosis-alpha) (IPIA-alpha) (nm23-H6)	Homo sapiens (Human)	21,142	0.609226	0.146001	0.317457	-0.315827	0.35506	0.310978	0.165674	-0.461828	0.639765	-0.164977	0.0968043	0.626805
O75419	CDC45	Cell division control protein 45 homolog (PORC-PI-1)	Homo sapiens (Human)	65,569	0.559157	0.610419	0.9671	0.0399996	0.608751	0.489201	0.48854	-0.570419	0.873909	0.121217	0.526136	0.449202
O75427	LRCH4	Leucine-rich repeat and calponin homology domain-containing protein 4 (Leucine-rich repeat neuronal protein 4) (Leucine-rich neuronal protein)	Homo sapiens (Human)	73,450	0.69251	-0.240677	0.926073	0.0861237	0.514845	-0.639316	0.699935	0.326801	0.659962	0.398639	0.526528	-0.72544
O75431	MTX2	Metaxin-2 (Mitochondrial outer membrane import complex protein 2)	Homo sapiens (Human)	29,763	0.939185	-0.0533592	0.588309	0.295614	0.867895	0.0870903	0.62642	0.348974	0.844121	-0.140449	0.715204	-0.208524
O75436	VPS26A	Vacuolar protein sorting-associated protein 26A (Vesicle protein sorting 26A) (hVPS26)	Homo sapiens (Human)	38,170	0.896284	-0.063873	0.503719	-0.335006	0.804033	-0.128889	0.618611	-0.271133	0.908444	0.0650164	0.714318	0.206117
O75438	NDUFB1	NADH dehydrogenase [ubiquinone] 1 beta subcomplex subunit 1 (Complex I-MNLL) (CI-MNLL) (NADH-ubiquinone oxidoreductase MNLL subunit)	Homo sapiens (Human)	6,961	0.134643	-0.685144	0.00473912	-1.1271	0.0160194	-1.0945	0.453561	-0.441955	0.506714	0.409357	0.955716	0.0325984
O75439	PMPCB	Mitochondrial-processing peptidase subunit beta (EC 3.4.24.64) (Beta-MPP) (P-52)	Homo sapiens (Human)	54,366	0.911808	0.0476878	0.600971	-0.226904	0.508642	0.220718	0.572714	-0.274592	0.668881	-0.17303	0.275349	0.447623
O75446	SAP30	Histone deacetylase complex subunit SAP30 (30 kDa Sin3-associated polypeptide) (Sin3 corepressor complex subunit SAP30) (Sin3-associated polypeptide p30)	Homo sapiens (Human)	23,306	0.512382	0.115172	0.31992	-0.576921	0.316453	-0.189161	0.24175	-0.692093	0.112831	0.304333	0.517076	0.38776
O75448	MED24	Mediator of RNA polymerase II transcription subunit 24 (Activator-recruited cofactor 100 kDa component) (ARC100) (Cofactor required for Sp1 transcriptional activation subunit 4) (CRSP complex subunit 4) (Mediator complex subunit 24) (Thyroid hormone receptor-associated protein 4) (Thyroid hormone receptor-associated protein complex 100 kDa component) (Trap100) (hTRAP100) (Vitamin D3 receptor-inte…	Homo sapiens (Human)	110,305	0.24721	-0.90059	0.444283	-0.594423	0.245445	-1.66183	0.727245	0.306167	0.611833	0.761238	0.482254	-1.06741
O75449	KATNA1	Katanin p60 ATPase-containing subunit A1 (Katanin p60 subunit A1) (EC 5.6.1.1) (p60 katanin)	Homo sapiens (Human)	55,965	0.975908	0.0055303	0.480141	-0.120654	0.88017	-0.0290497	0.490968	-0.126184	0.865084	0.03458	0.619427	0.091604
O75459	PAGE1	P antigen family member 1 (PAGE-1) (AL5) (G antigen 9) (GAGE-9) (G antigen family B member 1) (Prostate-associated gene 1 protein)	Homo sapiens (Human)	16,150	0.987616	-0.0541348	0.371427	2.1406	0.850171	-0.529462	0.403762	2.19474	0.874317	0.475327		0
O75462	CRLF1	Cytokine receptor-like factor 1 (Cytokine-like factor 1) (CLF-1) (ZcytoR5)	Homo sapiens (Human)	46,302	0.973603	0.0393062	0.280258	1.04288	0.2479	1.4018	0.353624	1.00357	0.273068	-1.36249	0.706565	0.358919
O75475	PSIP1	PC4 and SFRS1-interacting protein (CLL-associated antigen KW-7) (Dense fine speckles 70 kDa protein) (DFS 70) (Lens epithelium-derived growth factor) (Transcriptional coactivator p75/p52)	Homo sapiens (Human)	60,103	0.544544	0.254004	0.345398	-0.437418	0.0119048	0.901756	0.151235	-0.691421	0.0821779	-0.647753	0.00169876	1.33917
O75477	ERLIN1	Erlin-1 (Endoplasmic reticulum lipid raft-associated protein 1) (Protein KE04) (Stomatin-prohibitin-flotillin-HflC/K domain-containing protein 1) (SPFH domain-containing protein 1)	Homo sapiens (Human)	39,171	0.212619	0.470034	0.863403	0.0713641	0.29623	0.33502	0.389258	-0.39867	0.721582	0.135014	0.514772	0.263656
O75487	GPC4	Glypican-4 (K-glypican) [Cleaved into: Secreted glypican-4]	Homo sapiens (Human)	62,412	0.0516675	0.205394	0.425011	0.120841	0.510023	-0.108741	0.466984	-0.0845526	0.0185826	0.314135	0.182176	-0.229582
O75489	NDUFS3	NADH dehydrogenase [ubiquinone] iron-sulfur protein 3, mitochondrial (EC 7.1.1.2) (Complex I-30kD) (CI-30kD) (NADH-ubiquinone oxidoreductase 30 kDa subunit)	Homo sapiens (Human)	30,242	0.670712	-0.237751	0.496462	-0.436089	0.333627	-0.883456	0.793162	-0.198338	0.51159	0.645705	0.672044	-0.447367
O75494	SRSF10	Serine/arginine-rich splicing factor 10 (40 kDa SR-repressor protein) (SRrp40) (FUS-interacting serine-arginine-rich protein 1) (Splicing factor SRp38) (Splicing factor, arginine/serine-rich 13A) (TLS-associated protein with Ser-Arg repeats) (TASR) (TLS-associated protein with SR repeats) (TLS-associated serine-arginine protein) (TLS-associated SR protein)	Homo sapiens (Human)	31,301	0.232646	0.895171	0.245226	0.758984	0.692483	0.300162	0.831105	-0.136186	0.408207	0.595008	0.499991	-0.458822
O75496	GMNN	Geminin	Homo sapiens (Human)	23,565	0.958208	0.0255011	0.26368	0.497064	0.556405	0.24635	0.132295	0.471563	0.422504	-0.220849	0.191018	-0.250714
O75503	CLN5	Ceroid-lipofuscinosis neuronal protein 5 (Protein CLN5) [Cleaved into: Ceroid-lipofuscinosis neuronal protein 5, secreted form]	Homo sapiens (Human)	41,497	0.400751	0.951014	0.82375	0.247075	0.385011	0.931993	0.463309	-0.70394	0.983094	0.0190208	0.44118	0.684919
O75506	HSBP1	Heat shock factor-binding protein 1 (Nasopharyngeal carcinoma-associated antigen 13) (NPC-A-13)	Homo sapiens (Human)	8,544	0.5638	0.794284	0.417834	1.06072	0.658676	0.676576	0.837988	0.26644	0.938531	0.117708	0.793345	-0.384148
O75521	ECI2	Enoyl-CoA delta isomerase 2 (EC 5.3.3.8) (DRS-1) (Delta(3),delta(2)-enoyl-CoA isomerase) (D3,D2-enoyl-CoA isomerase) (Diazepam-binding inhibitor-related protein 1) (DBI-related protein 1) (Dodecenoyl-CoA isomerase) (Hepatocellular carcinoma-associated antigen 88) (Peroxisomal 3,2-trans-enoyl-CoA isomerase) (pECI) (Renal carcinoma antigen NY-REN-1)	Homo sapiens (Human)	43,585	0.430915	0.394526	0.412068	-0.544394	0.658432	-0.293976	0.133698	-0.93892	0.265743	0.688502	0.737276	0.250418
O75525	KHDRBS3	KH domain-containing, RNA-binding, signal transduction-associated protein 3 (RNA-binding protein T-Star) (Sam68-like mammalian protein 2) (SLM-2) (Sam68-like phosphotyrosine protein)	Homo sapiens (Human)	38,800	0.933951	0.0434234	0.543122	-0.681358	0.952623	0.0391048	0.536317	-0.724781	0.994823	0.0043186	0.546154	0.720462
O75528	TADA3	Transcriptional adapter 3 (ADA3 homolog) (hADA3) (STAF54) (Transcriptional adapter 3-like) (ADA3-like protein)	Homo sapiens (Human)	48,902	0.538038	0.974529	0.683231	-0.709739	0.0544163	2.2939	0.312388	-1.68427	0.223866	-1.31937	0.0211355	3.00364
O75529	TAF5L	TAF5-like RNA polymerase II p300/CBP-associated factor-associated factor 65 kDa subunit 5L (TAF5L) (PCAF-associated factor 65 beta) (PAF65-beta)	Homo sapiens (Human)	66,155	0.879785	0.294003	0.592871	0.832148	0.0929059	2.24485	0.803628	0.538145	0.262911	-1.95084	0.35635	1.4127
O75530	EED	Polycomb protein EED (hEED) (Embryonic ectoderm development protein) (WD protein associating with integrin cytoplasmic tails 1) (WAIT-1)	Homo sapiens (Human)	50,198	0.399298	-0.998436	0.577958	-0.389402	0.809609	0.101334	0.626509	0.609033	0.365864	-1.09977	0.443717	0.490736
O75531	BANF1	Barrier-to-autointegration factor (Breakpoint cluster region protein 1) [Cleaved into: Barrier-to-autointegration factor, N-terminally processed]	Homo sapiens (Human)	10,059	0.262087	0.561745	0.0173278	-2.69548	0.765069	0.15537	0.00194177	-3.25722	0.116495	0.406374	0.00343545	2.85085
O75533	SF3B1	Splicing factor 3B subunit 1 (Pre-mRNA-splicing factor SF3b 155 kDa subunit) (SF3b155) (Spliceosome-associated protein 155) (SAP 155)	Homo sapiens (Human)	145,830	0.0982211	-0.418964	0.062404	-0.489359	0.515263	-0.156337	0.798933	-0.0703954	0.294739	-0.262627	0.211495	0.333022
O75534	CSDE1	Cold shock domain-containing protein E1 (N-ras upstream gene protein) (Protein UNR)	Homo sapiens (Human)	88,885	0.383911	0.130677	0.545919	-0.104779	0.25262	0.165952	0.166483	-0.235456	0.805286	-0.0352754	0.114089	0.270731
O75554	WBP4	WW domain-binding protein 4 (WBP-4) (Formin-binding protein 21) (WW domain-containing-binding protein 4)	Homo sapiens (Human)	42,507	0.0639265	1.68089	0.234288	1.21593	0.549207	0.617498	0.429156	-0.464958	0.108367	1.06339	0.415297	-0.598435
O75569	PRKRA	Interferon-inducible double-stranded RNA-dependent protein kinase activator A (PKR-associated protein X) (PKR-associating protein X) (Protein activator of the interferon-induced protein kinase) (Protein kinase, interferon-inducible double-stranded RNA-dependent activator)	Homo sapiens (Human)	34,404	0.596397	0.449868	0.125377	-1.4399	0.199637	0.977153	0.0211591	-1.88977	0.399818	-0.527284	0.00220902	2.41706
O75575	CRCP	DNA-directed RNA polymerase III subunit RPC9 (RNA polymerase III subunit C9) (Calcitonin gene-related peptide-receptor component protein) (CGRP-RCP) (CGRP-receptor component protein) (CGRPRCP) (HsC17)	Homo sapiens (Human)	16,871	0.97685	0.0522465	0.942946	0.140675	0.893265	-0.23043	0.962418	0.088428	0.862553	0.282676	0.837883	-0.371104
O75582	RPS6KA5	Ribosomal protein S6 kinase alpha-5 (S6K-alpha-5) (EC 2.7.11.1) (90 kDa ribosomal protein S6 kinase 5) (Nuclear mitogen- and stress-activated protein kinase 1) (RSK-like protein kinase) (RSKL)	Homo sapiens (Human)	89,865	0.10688	1.37457	0.2338	0.823827	0.185841	0.899464	0.479517	-0.55074	0.571973	0.475104	0.91695	0.0756365
O75586	MED6	Mediator of RNA polymerase II transcription subunit 6 (Activator-recruited cofactor 33 kDa component) (ARC33) (Mediator complex subunit 6) (hMed6) (Renal carcinoma antigen NY-REN-28)	Homo sapiens (Human)	28,425	0.648303	-0.76862	0.897633	-0.190508	0.759183	-0.463933	0.747026	0.578112	0.868286	-0.304687	0.870125	-0.273425
O75592	MYCBP2	E3 ubiquitin-protein ligase MYCBP2 (EC 2.3.2.33) (Myc-binding protein 2) (Protein associated with Myc)	Homo sapiens (Human)	513,636	0.155031	-0.712433	0.151915	-0.677418	0.740886	-0.150717	0.94572	0.0350142	0.269194	-0.561716	0.269498	0.526702
O75600	GCAT	2-amino-3-ketobutyrate coenzyme A ligase, mitochondrial (AKB ligase) (EC 2.3.1.29) (Aminoacetone synthase) (Glycine acetyltransferase)	Homo sapiens (Human)	45,285	0.794994	0.409383	0.736253	-0.526462	0.516223	0.980292	0.528838	-0.935845	0.69638	-0.570908	0.278836	1.50675
O75607	NPM3	Nucleoplasmin-3	Homo sapiens (Human)	19,344	0.441602	-0.802243	0.29263	-1.22273	0.600151	0.488323	0.65613	-0.420488	0.072969	-1.29057	0.056092	1.71105
O75608	LYPLA1	Acyl-protein thioesterase 1 (APT-1) (hAPT1) (EC 3.1.2.-) (Lysophospholipase 1) (Lysophospholipase I) (LPL-I) (LysoPLA I)	Homo sapiens (Human)	24,670	0.718017	0.0523989	0.6796	-0.152501	0.877274	-0.0394196	0.569396	-0.2049	0.713015	0.0918185	0.790494	0.113082
O75616	ERAL1	GTPase Era, mitochondrial (H-ERA) (hERA) (Conserved ERA-like GTPase) (CEGA) (ERA-W) (ERA-like protein 1)	Homo sapiens (Human)	48,350	0.503572	0.519543	0.9378	0.0648904	0.455512	0.592107	0.567637	-0.454652	0.923354	-0.0725644	0.529673	0.527217
O75628	REM1	GTP-binding protein REM 1 (GTPase-regulating endothelial cell sprouting) (Rad and Gem-like GTP-binding protein 1)	Homo sapiens (Human)	32,947	0.348464	0.637016	0.0529819	1.4576	0.0770122	1.2069	0.0972877	0.820588	0.132279	-0.569883	0.61546	-0.250705
O75643	SNRNP200	U5 small nuclear ribonucleoprotein 200 kDa helicase (EC 3.6.4.13) (Activating signal cointegrator 1 complex subunit 3-like 1) (BRR2 homolog) (U5 snRNP-specific 200 kDa protein) (U5-200KD)	Homo sapiens (Human)	244,508	0.702215	-0.0822744	0.0385876	-0.441683	0.995069	-0.00118575	0.113079	-0.359409	0.692207	-0.0810886	0.0325746	0.440498
O75648	TRMU	Mitochondrial tRNA-specific 2-thiouridylase 1 (EC 2.8.1.14) (MTO2 homolog)	Homo sapiens (Human)	47,745	0.89682	0.135014	0.794077	0.292604	0.254657	1.0148	0.908266	0.157591	0.405972	-0.879791	0.560657	0.7222
O75663	TIPRL	TIP41-like protein (Putative MAPK-activating protein PM10) (Type 2A-interacting protein) (TIP)	Homo sapiens (Human)	31,444	0.439066	-0.391655	0.981909	0.0101978	0.598648	0.207473	0.445355	0.401852	0.211107	-0.599127	0.613015	0.197275
O75665	OFD1	Oral-facial-digital syndrome 1 protein (Protein 71-7A)	Homo sapiens (Human)	116,671	0.849093	-0.237825	0.304514	-1.36377	0.730774	0.397377	0.396352	-1.12595	0.595251	-0.635202	0.176307	1.76115
O75674	TOM1L1	TOM1-like protein 1 (Src-activating and signaling molecule protein) (Target of Myb-like protein 1)	Homo sapiens (Human)	52,989	0.84979	0.287171	0.722663	0.463099	0.563328	0.780074	0.906798	0.175928	0.735344	-0.492903	0.810704	0.316975
O75676	RPS6KA4	Ribosomal protein S6 kinase alpha-4 (S6K-alpha-4) (EC 2.7.11.1) (90 kDa ribosomal protein S6 kinase 4) (Nuclear mitogen- and stress-activated protein kinase 2) (Ribosomal protein kinase B) (RSKB)	Homo sapiens (Human)	85,606	0.48923	-0.566311	0.609738	-0.418762	0.596878	-0.356778	0.87697	0.147549	0.819707	-0.209533	0.946317	0.0619835
O75683	SURF6	Surfeit locus protein 6	Homo sapiens (Human)	41,450	0.478811	-0.564698	0.783052	-0.271687	0.911407	0.0763463	0.78562	0.293011	0.397168	-0.641045	0.717616	0.348033
O75688	PPM1B	Protein phosphatase 1B (EC 3.1.3.16) (Protein phosphatase 2C isoform beta) (PP2C-beta)	Homo sapiens (Human)	52,643	0.420302	-0.348721	0.733805	-0.0910101	0.287417	-0.20142	0.596277	0.257711	0.742415	-0.147302	0.705336	-0.11041
O75691	UTP20	Small subunit processome component 20 homolog (Down-regulated in metastasis protein) (Novel nucleolar protein 73) (NNP73) (Protein Key-1A6)	Homo sapiens (Human)	318,385	0.887681	0.051924	0.2233	-0.511864	0.962934	-0.016898	0.130365	-0.563788	0.823654	0.068822	0.176874	0.494966
O75694	NUP155	Nuclear pore complex protein Nup155 (155 kDa nucleoporin) (Nucleoporin Nup155)	Homo sapiens (Human)	155,199	0.252237	-0.398659	0.923705	0.0315629	0.666527	-0.137585	0.256586	0.430222	0.478582	-0.261075	0.636542	-0.169148
O75695	RP2	Protein XRP2	Homo sapiens (Human)	39,641	0.199237	0.938733	0.731723	-0.249949	0.789493	0.197387	0.069873	-1.18868	0.191983	0.741346	0.506381	0.447336
O75717	WDHD1	WD repeat and HMG-box DNA-binding protein 1 (Acidic nucleoplasmic DNA-binding protein 1) (And-1)	Homo sapiens (Human)	125,967	0.31448	-0.347695	0.740004	-0.106804	0.172873	-0.509813	0.463854	0.240891	0.658388	0.162118	0.260466	-0.403009
O75718	CRTAP	Cartilage-associated protein	Homo sapiens (Human)	46,562	0.0109497	-0.719744	0.112979	-0.627408	0.125871	-0.300415	0.834667	0.0923361	0.182436	-0.419329	0.417615	0.326993
O75746	SLC25A12	Calcium-binding mitochondrial carrier protein Aralar1 (Mitochondrial aspartate glutamate carrier 1) (Solute carrier family 25 member 12)	Homo sapiens (Human)	74,762	0.147849	0.744065	0.983415	0.0129695	0.134614	0.87061	0.14968	-0.731095	0.79035	-0.126545	0.151218	0.857641
O75751	SLC22A3	Solute carrier family 22 member 3 (Extraneuronal monoamine transporter) (EMT) (Organic cation transporter 3)	Homo sapiens (Human)	61,280	0.984637	0.00980269	0.501933	-0.3631	0.284048	-0.641965	0.454731	-0.372903	0.231538	0.651767	0.620902	-0.278864
O75764	TCEA3	Transcription elongation factor A protein 3 (Transcription elongation factor S-II protein 3) (Transcription elongation factor TFIIS.h)	Homo sapiens (Human)	38,972	0.985967	-0.0580905	0.263085	2.80216	0.551793	1.48852	0.222128	2.86025	0.508669	-1.54661	0.151338	-1.31364
O75781	PALM	Paralemmin-1 (Paralemmin)	Homo sapiens (Human)	42,076	0.202739	1.35556	0.546248	-0.72276	0.710115	0.398204	0.0876689	-2.07832	0.399878	0.957359	0.386576	1.12096
O75787	ATP6AP2	Renin receptor (ATPase H(+)-transporting lysosomal accessory protein 2) (ATPase H(+)-transporting lysosomal-interacting protein 2) (ER-localized type I transmembrane adapter) (Embryonic liver differentiation factor 10) (N14F) (Renin/prorenin receptor) (Vacuolar ATP synthase membrane sector-associated protein M8-9) (ATP6M8-9) (V-ATPase M8.9 subunit) [Cleaved into: Renin receptor N-terminal fragment			0.948245	-0.0116277	0.654765	-0.0815205	0.882581	0.0256478	0.703952	-0.0698928	0.832723	-0.0372755	0.545004	0.107168
O75792	RNASEH2A	Ribonuclease H2 subunit A (RNase H2 subunit A) (EC 3.1.26.4) (Aicardi-Goutieres syndrome 4 protein) (AGS4) (RNase H(35)) (Ribonuclease HI large subunit) (RNase HI large subunit) (Ribonuclease HI subunit A)	Homo sapiens (Human)	33,395	0.34707	0.750931	0.708189	0.249996	0.265326	0.82226	0.365244	-0.500935	0.899401	-0.0713291	0.214764	0.572264
O75794	CDC123	Cell division cycle protein 123 homolog (Protein D123) (HT-1080) (PZ32)	Homo sapiens (Human)	39,135	0.696137	0.167665	0.880143	0.0652662	0.87104	0.0773366	0.783557	-0.102399	0.821289	0.0903282	0.976195	0.0120704
O75815	BCAR3	Breast cancer anti-estrogen resistance protein 3 (Novel SH2-containing protein 2) (SH2 domain-containing protein 3B)	Homo sapiens (Human)	92,566	0.219403	-0.321879	0.568225	0.133949	0.97572	-0.00524783	0.0444051	0.455828	0.167712	-0.316631	0.500335	-0.139196
O75817	POP7	Ribonuclease P protein subunit p20 (RNaseP protein p20) (EC 3.1.26.5) (Ribonucleases P/MRP protein subunit POP7 homolog) (hPOP7)	Homo sapiens (Human)	15,651	0.00691373	-0.457821	0.184635	-0.218793	0.692611	0.0482451	0.254465	0.239027	0.00447175	-0.506066	0.124128	0.267038
O75818	RPP40	Ribonuclease P protein subunit p40 (RNaseP protein p40) (EC 3.1.26.5) (RNase P subunit 1)	Homo sapiens (Human)	41,834	0.744091	-0.270375	0.49679	0.481556	0.861879	-0.1269	0.201322	0.751931	0.812723	-0.143474	0.0302064	-0.608456
O75821	EIF3G	Eukaryotic translation initiation factor 3 subunit G (eIF3g) (Eukaryotic translation initiation factor 3 RNA-binding subunit) (eIF-3 RNA-binding subunit) (Eukaryotic translation initiation factor 3 subunit 4) (eIF-3-delta) (eIF3 p42) (eIF3 p44)	Homo sapiens (Human)	35,611	0.351014	0.31763	0.247135	0.386176	0.156749	0.469097	0.673206	0.0685454	0.342374	-0.151467	0.554602	0.0829212
O75822	EIF3J	Eukaryotic translation initiation factor 3 subunit J (eIF3j) (Eukaryotic translation initiation factor 3 subunit 1) (eIF-3-alpha) (eIF3 p35)	Homo sapiens (Human)	29,062	0.205876	-0.573901	0.834907	-0.0981623	0.0588452	0.68081	0.356595	0.475739	0.00399289	-1.25471	0.0784952	0.778972
O75828	CBR3	Carbonyl reductase [NADPH] 3 (EC 1.1.1.184) (NADPH-dependent carbonyl reductase 3) (Short chain dehydrogenase/reductase family 21C member 2)	Homo sapiens (Human)	30,850	0.23996	1.04233	0.305465	0.944726	0.729008	0.390536	0.924605	-0.0975993	0.596428	0.651789	0.65973	-0.55419
O75832	PSMD10	26S proteasome non-ATPase regulatory subunit 10 (26S proteasome regulatory subunit p28) (Gankyrin) (p28(GANK))	Homo sapiens (Human)	24,428	0.369418	0.635585	0.470814	0.560341	0.489452	0.43215	0.929074	-0.0752447	0.771251	0.203435	0.871599	-0.12819
O75844	ZMPSTE24	CAAX prenyl protease 1 homolog (EC 3.4.24.84) (Farnesylated proteins-converting enzyme 1) (FACE-1) (Prenyl protein-specific endoprotease 1) (Zinc metalloproteinase Ste24 homolog)	Homo sapiens (Human)	54,813	0.744497	0.115941	0.635404	-0.189157	0.554985	-0.259501	0.441173	-0.305097	0.391144	0.375442	0.874345	-0.0703444
O75845	SC5D	Lathosterol oxidase (EC 1.14.19.20) (C-5 sterol desaturase) (Delta(7)-sterol 5-desaturase) (Delta(7)-sterol C5(6)-desaturase) (Lathosterol 5-desaturase) (Sterol-C5-desaturase)	Homo sapiens (Human)	35,301	0.648638	0.634606	0.387886	0.865059	0.542155	-1.0825	0.819287	0.230453	0.350759	1.7171	0.217665	-1.94755
O75874	IDH1	Isocitrate dehydrogenase [NADP] cytoplasmic (IDH) (EC 1.1.1.42) (Cytosolic NADP-isocitrate dehydrogenase) (IDP) (NADP(+)-specific ICDH) (Oxalosuccinate decarboxylase)	Homo sapiens (Human)	46,659	0.967778	-0.0121315	0.385296	-0.239428	0.84107	-0.0582312	0.402255	-0.227297	0.873831	0.0460997	0.497177	0.181197
O75879	GATB	Glutamyl-tRNA(Gln) amidotransferase subunit B, mitochondrial (Glu-AdT subunit B) (EC 6.3.5.-) (Cytochrome c oxidase assembly factor PET112 homolog)	Homo sapiens (Human)	61,864	0.224963	-0.922548	0.223461	-1.10273	0.150993	-0.594403	0.880931	-0.180184	0.699162	-0.328145	0.597586	0.508329
O75880	SCO1	Protein SCO1 homolog, mitochondrial	Homo sapiens (Human)	33,814	0.872197	-0.15381	0.129625	-1.83244	0.964902	0.0308424	0.219778	-1.67863	0.84424	-0.184652	0.13743	1.86328
O75882	ATRN	Attractin (DPPT-L) (Mahogany homolog)	Homo sapiens (Human)	158,537	0.160312	-0.148552	0.292833	-0.191577	0.316606	-0.136359	0.779874	-0.0430244	0.898128	-0.012193	0.753981	0.0552174
O75886	STAM2	Signal transducing adapter molecule 2 (STAM-2) (Hrs-binding protein)	Homo sapiens (Human)	58,164	0.547106	-0.0890924	0.344209	-0.195711	0.26117	-0.352018	0.630408	-0.106618	0.437266	0.262925	0.670313	-0.156307
O75896	TUSC2	Tumor suppressor candidate 2 (Fusion 1 protein) (Fus-1 protein) (PDGFA-associated protein 2)	Homo sapiens (Human)	12,074	0.760233	0.218259	0.770087	-0.304048	0.81154	0.190785	0.536294	-0.522307	0.957929	0.0274738	0.58971	0.494833
O75909	CCNK	Cyclin-K	Homo sapiens (Human)	64,240	0.35464	1.46166	0.98568	0.0280544	0.989638	0.0237021	0.0602446	-1.4336	0.139704	1.43796	0.99712	-0.00435228
O75911	DHRS3	Short-chain dehydrogenase/reductase 3 (EC 1.1.1.300) (DD83.1) (Retinal short-chain dehydrogenase/reductase 1) (retSDR1) (Retinol dehydrogenase 17) (Short chain dehydrogenase/reductase family 16C member 1)	Homo sapiens (Human)	33,548	0.770374	0.162618	0.397684	-0.261178	0.22185	0.329745	0.49634	-0.423797	0.767691	-0.167127	0.11746	0.590923
O75915	ARL6IP5	PRA1 family protein 3 (ADP-ribosylation factor-like protein 6-interacting protein 5) (ARL-6-interacting protein 5) (Aip-5) (Cytoskeleton-related vitamin A-responsive protein) (Dermal papilla-derived protein 11) (GTRAP3-18) (Glutamate transporter EAAC1-interacting protein) (JM5) (Prenylated Rab acceptor protein 2) (Protein JWa) (Putative MAPK-activating protein PM27)	Homo sapiens (Human)	21,615	0.983549	-0.0103901	0.12186	-0.711077	0.796259	0.093803	0.280588	-0.700687	0.855103	-0.104193	0.0951841	0.80488
O75934	BCAS2	Pre-mRNA-splicing factor SPF27 (Breast carcinoma-amplified sequence 2) (DNA amplified in mammary carcinoma 1 protein) (Spliceosome-associated protein SPF 27)	Homo sapiens (Human)	26,131	0.705211	-0.24503	0.752228	-0.193813	0.926621	-0.0549819	0.939029	0.051217	0.771434	-0.190048	0.820516	0.138831
O75935	DCTN3	Dynactin subunit 3 (Dynactin complex subunit 22 kDa subunit) (p22)	Homo sapiens (Human)	21,119	0.550274	-0.366556	0.15801	-1.09977	0.548378	-0.335699	0.406941	-0.733212	0.965598	-0.030857	0.361588	0.764069
O75937	DNAJC8	DnaJ homolog subfamily C member 8 (Splicing protein spf31)	Homo sapiens (Human)	29,842	0.38475	-0.174488	0.179222	-0.234784	0.276931	-0.128079	0.79018	-0.0602965	0.814768	-0.0464089	0.550796	0.106705
O75940	SMNDC1	Survival of motor neuron-related-splicing factor 30 (30 kDa splicing factor SMNrp) (SMN-related protein) (Survival motor neuron domain-containing protein 1)	Homo sapiens (Human)	26,711	0.451742	0.15184	0.373903	-0.128364	0.186623	-0.42378	0.223503	-0.280204	0.131559	0.575619	0.307206	-0.295415
O75943	RAD17	Cell cycle checkpoint protein RAD17 (hRad17) (RF-C/activator 1 homolog)	Homo sapiens (Human)	77,055	0.628864	-0.908495	0.253936	-1.55613	0.236435	-1.09587	0.740052	-0.64764	0.922969	0.187377	0.735633	0.460263
O75947	ATP5PD	ATP synthase subunit d, mitochondrial (ATPase subunit d) (ATP synthase peripheral stalk subunit d)	Homo sapiens (Human)	18,491	0.924603	0.0665436	0.864695	-0.117359	0.275409	0.708401	0.789803	-0.183902	0.352162	-0.641858	0.214154	0.82576
O75955	FLOT1	Flotillin-1	Homo sapiens (Human)	47,355	0.603559	0.163483	0.199199	-0.421767	0.211633	0.375472	0.0759833	-0.58525	0.468532	-0.211988	0.00808398	0.797239
O75962	TRIO	Triple functional domain protein (EC 2.7.11.1) (PTPRF-interacting protein)	Homo sapiens (Human)	346,900	0.878293	-0.0931063	0.109805	-1.17777	0.771615	-0.190289	0.163088	-1.08467	0.890638	0.0971823	0.204801	0.987483
O75964	ATP5MG	ATP synthase subunit g, mitochondrial (ATPase subunit g) (ATP synthase membrane subunit g)	Homo sapiens (Human)	11,428	0.671738	-0.193256	0.164938	-0.424867	0.228246	-0.894262	0.584576	-0.231611	0.395599	0.701006	0.519208	-0.469395
O75970	MPDZ	Multiple PDZ domain protein (Multi-PDZ domain protein 1)	Homo sapiens (Human)	221,618	0.525922	0.0797691	0.211612	-0.507828	0.724177	0.0504856	0.146357	-0.587597	0.840455	0.0292835	0.188557	0.558314
O75976	CPD	Carboxypeptidase D (EC 3.4.17.22) (Metallocarboxypeptidase D) (gp180)	Homo sapiens (Human)	152,931	0.859392	0.0223488	0.00931665	-1.14949	0.364812	-0.17385	0.00784292	-1.17184	0.314919	0.196199	0.0399028	0.975638
O76003	GLRX3	Glutaredoxin-3 (PKC-interacting cousin of thioredoxin) (PICOT) (PKC-theta-interacting protein) (PKCq-interacting protein) (Thioredoxin-like protein 2)	Homo sapiens (Human)	37,432	0.157857	0.27525	0.651449	0.144788	0.0157836	0.846669	0.662856	-0.130462	0.0822188	-0.571419	0.0567103	0.701881
O76021	RSL1D1	Ribosomal L1 domain-containing protein 1 (CATX-11) (Cellular senescence-inhibited gene protein) (Protein PBK1)	Homo sapiens (Human)	54,973	0.773396	0.153134	0.467191	0.376461	0.87742	0.0796941	0.66347	0.223327	0.885099	0.0734398	0.55827	-0.296767
O76024	WFS1	Wolframin	Homo sapiens (Human)	100,292	0.753861	-0.0716774	0.347058	-0.415495	0.295855	0.187698	0.433741	-0.343818	0.238441	-0.259375	0.171658	0.603193
O76031	CLPX	ATP-dependent Clp protease ATP-binding subunit clpX-like, mitochondrial	Homo sapiens (Human)	69,224	0.275784	0.361446	0.890569	0.0573837	0.844127	0.08553	0.362544	-0.304062	0.441276	0.275916	0.950131	0.0281463
O76041	NEBL	Nebulette (Actin-binding Z-disk protein)	Homo sapiens (Human)	116,453	0.0255502	0.661735	0.754026	0.120438	0.572118	0.121823	0.247076	-0.541297	0.115165	0.539912	0.997377	0.00138471
O76054	SEC14L2	SEC14-like protein 2 (Alpha-tocopherol-associated protein) (TAP) (hTAP) (Squalene transfer protein) (Supernatant protein factor) (SPF)	Homo sapiens (Human)	46,145	0.140597	-0.13785	0.595646	-0.0485852	0.724314	-0.0303042	0.406221	0.0892643	0.246114	-0.107545	0.856884	0.0182811
O76070	SNCG	Gamma-synuclein (Breast cancer-specific gene 1 protein) (Persyn) (Synoretin) (SR)	Homo sapiens (Human)	13,331	0.607808	0.478539	0.887836	0.133793	0.0344792	1.89762	0.724873	-0.344745	0.116941	-1.41908	0.0510147	1.76383
O76071	CIAO1	Probable cytosolic iron-sulfur protein assembly protein CIAO1 (WD repeat-containing protein 39)	Homo sapiens (Human)	37,840	0.301303	-0.500328	0.18781	-1.04987	0.401529	-0.281059	0.508706	-0.549546	0.623068	-0.219268	0.305635	0.768814
O76082	SLC22A5	Solute carrier family 22 member 5 (High-affinity sodium-dependent carnitine cotransporter) (Organic cation/carnitine transporter 2)	Homo sapiens (Human)	62,752	0.504675	-1.63518	0.709639	0.383105	0.939504	-0.106455	0.372615	2.01829	0.533693	-1.52873	0.638289	-0.48956
O76094	SRP72	Signal recognition particle subunit SRP72 (SRP72) (Signal recognition particle 72 kDa protein)	Homo sapiens (Human)	74,606	0.562591	-0.210177	0.705307	0.14441	0.765665	-0.112952	0.317025	0.354586	0.787196	-0.0972242	0.509392	-0.257362
O76095	JTB	Protein JTB (Jumping translocation breakpoint protein) (Prostate androgen-regulated protein) (PAR protein)	Homo sapiens (Human)	16,358			0.174672	-3.33218	0.201491	-3.41582	0.669255	-0.994598	0.673439	1.07823	0.938938	-0.0836367
O77932	DXO	Decapping and exoribonuclease protein (DXO) (EC 3.6.1.-) (5'-3' exoribonuclease DXO) (EC 3.1.13.-) (Dom-3 homolog Z) (NAD-capped RNA hydrolase DXO) (DeNADding enzyme DXO) (EC 3.6.1.-)	Homo sapiens (Human)	44,929	0.733243	0.659737	0.735723	-0.692033	0.599817	-1.04873	0.508011	-1.35177	0.386956	1.70847	0.866414	-0.356702
O94760	DDAH1	N(G),N(G)-dimethylarginine dimethylaminohydrolase 1 (DDAH-1) (Dimethylarginine dimethylaminohydrolase 1) (EC 3.5.3.18) (DDAHI) (Dimethylargininase-1)	Homo sapiens (Human)	31,122	0.703584	0.198159	0.641492	0.222023	0.828309	0.112726	0.963392	0.0238638	0.877818	0.0854335	0.829613	-0.109297
O94761	RECQL4	ATP-dependent DNA helicase Q4 (EC 3.6.4.12) (DNA helicase, RecQ-like type 4) (RecQ4) (RTS) (RecQ protein-like 4)	Homo sapiens (Human)	133,067	0.200385	-0.493402	0.815795	-0.104745	0.368473	-0.284181	0.333636	0.388656	0.390166	-0.209221	0.593437	-0.179435
O94762	RECQL5	ATP-dependent DNA helicase Q5 (EC 3.6.4.12) (DNA helicase, RecQ-like type 5) (RecQ5) (RecQ protein-like 5)	Homo sapiens (Human)	108,858	0.772847	-0.0502433	0.0702276	-0.200424	0.780822	0.0474276	0.412588	-0.150181	0.663501	-0.0976709	0.168215	0.247852
O94763	URI1	Unconventional prefoldin RPB5 interactor 1 (Protein NNX3) (Protein phosphatase 1 regulatory subunit 19) (RNA polymerase II subunit 5-mediating protein) (RPB5-mediating protein)	Homo sapiens (Human)	59,832	0.154713	0.519478	0.610386	-0.340662	0.937949	-0.0520339	0.132449	-0.86014	0.358408	0.571512	0.735905	0.288628
O94766	B3GAT3	Galactosylgalactosylxylosylprotein 3-beta-glucuronosyltransferase 3 (EC 2.4.1.135) (Beta-1,3-glucuronyltransferase 3) (Glucuronosyltransferase I) (GlcAT-I) (UDP-GlcUA:Gal beta-1,3-Gal-R glucuronyltransferase) (GlcUAT-I)	Homo sapiens (Human)	37,122	0.833637	0.136624	0.407118	0.433958	0.957684	0.0273599	0.622625	0.297334	0.855846	0.109264	0.387443	-0.406598
O94768	STK17B	Serine/threonine-protein kinase 17B (EC 2.7.11.1) (DAP kinase-related apoptosis-inducing protein kinase 2)	Homo sapiens (Human)	42,344	0.434909	0.34181	0.00633464	0.824305	0.00865815	1.20367	0.223882	0.482496	0.101153	-0.861859	0.365792	0.379363
O94776	MTA2	Metastasis-associated protein MTA2 (Metastasis-associated 1-like 1) (MTA1-L1 protein) (p53 target protein in deacetylase complex)	Homo sapiens (Human)	75,023	0.731413	-0.0782601	0.440176	-0.197832	0.842887	-0.0499337	0.661546	-0.119572	0.916969	-0.0283264	0.619955	0.147899
O94782	USP1	Ubiquitin carboxyl-terminal hydrolase 1 (EC 3.4.19.12) (Deubiquitinating enzyme 1) (hUBP) (Ubiquitin thioesterase 1) (Ubiquitin-specific-processing protease 1)	Homo sapiens (Human)	88,207	0.867008	-0.0195394	0.00640434	0.226749	0.239435	-0.262011	0.0137752	0.246288	0.304025	0.242471	0.0223512	-0.48876
O94788	ALDH1A2	Retinal dehydrogenase 2 (RALDH 2) (RalDH2) (EC 1.2.1.36) (Aldehyde dehydrogenase family 1 member A2) (Retinaldehyde-specific dehydrogenase type 2) (RALDH(II))	Homo sapiens (Human)	56,724	0.993886	0.0273232	0.868741	-0.600083			0.818041	-0.627406	0.978966	0.0977159	0.888242	0.52969
O94804	STK10	Serine/threonine-protein kinase 10 (EC 2.7.11.1) (Lymphocyte-oriented kinase)	Homo sapiens (Human)	112,135	0.2216	-0.694619	0.471464	-0.61532	0.923058	-0.0167396	0.933292	0.0792987	0.241515	-0.677879	0.487681	0.59858
O94806	PRKD3	Serine/threonine-protein kinase D3 (EC 2.7.11.13) (Protein kinase C nu type) (Protein kinase EPK2) (nPKC-nu)	Homo sapiens (Human)	100,471	0.841656	-0.0884261	0.652018	-0.185645	0.43144	0.287664	0.75797	-0.0972192	0.136391	-0.37609	0.0142771	0.473309
O94808	GFPT2	Glutamine--fructose-6-phosphate aminotransferase [isomerizing] 2 (EC 2.6.1.16) (D-fructose-6-phosphate amidotransferase 2) (Glutamine:fructose-6-phosphate amidotransferase 2) (GFAT 2) (GFAT2) (Hexosephosphate aminotransferase 2)	Homo sapiens (Human)	76,931	0.711216	0.446533	0.707343	-0.414511	0.585589	-0.684558	0.44402	-0.861045	0.37499	1.13109	0.816096	-0.270046
O94811	TPPP	Tubulin polymerization-promoting protein (TPPP) (EC 3.6.5.-) (25 kDa brain-specific protein) (TPPP/p25) (p24) (p25-alpha)	Homo sapiens (Human)	23,694	0.241203	-0.605866	0.413092	-2.22636	0.679152	-0.276258	0.555377	-1.62049	0.669861	-0.329608	0.483045	1.9501
O94817	ATG12	Ubiquitin-like protein ATG12 (Autophagy-related protein 12) (APG12-like)	Homo sapiens (Human)	15,113	0.956264	0.184222	0.785243	-1.10908	0.897335	0.39143	0.778215	-1.2933	0.955394	-0.207208	0.730702	1.50051
O94822	LTN1	E3 ubiquitin-protein ligase listerin (EC 2.3.2.27) (RING finger protein 160) (RING-type E3 ubiquitin transferase listerin) (Zinc finger protein 294)	Homo sapiens (Human)	200,552	0.790216	-0.125961	0.469999	-0.390196	0.625769	0.216603	0.597451	-0.264235	0.378935	-0.342563	0.216234	0.606798
O94826	TOMM70	Mitochondrial import receptor subunit TOM70 (Mitochondrial precursor proteins import receptor) (Translocase of outer membrane 70 kDa subunit) (Translocase of outer mitochondrial membrane protein 70)	Homo sapiens (Human)	67,455	0.582742	-0.188197	0.113802	-0.646996	0.835916	0.0691226	0.273493	-0.458799	0.449725	-0.25732	0.0791585	0.716118
O94829	IPO13	Importin-13 (Imp13) (Karyopherin-13) (Kap13) (Ran-binding protein 13) (RanBP13)	Homo sapiens (Human)	108,195	0.758845	-0.168854	0.996213	-0.00249499	0.752066	0.173048	0.774902	0.166359	0.569962	-0.341902	0.761993	0.175543
O94830	DDHD2	Phospholipase DDHD2 (EC 3.1.1.-) (DDHD domain-containing protein 2) (KIAA0725p) (SAM, WWE and DDHD domain-containing protein 1)	Homo sapiens (Human)	81,032	0.602916	0.131435	0.0210393	-0.537652	0.181352	-0.462083	5.5478e-05	-0.669086	0.0599479	0.593517	0.801146	0.075569
O94842	TOX4	TOX high mobility group box family member 4 (Epidermal Langerhans cell protein LCP1)	Homo sapiens (Human)	66,195	0.249468	0.783603	0.302899	0.693613	0.530881	0.453901	0.820999	-0.0899898	0.480053	0.329702	0.60878	-0.239712
O94854	KIAA0754	Uncharacterized protein KIAA0754	Homo sapiens (Human)	135,148	0.987072	-0.0274086	0.901388	0.210912	0.185282	2.03035	0.882889	0.238321	0.265384	-2.05776	0.307951	1.81944
O94855	SEC24D	Protein transport protein Sec24D (SEC24-related protein D)	Homo sapiens (Human)	113,010	0.620129	-0.325518	0.76259	-0.168758	0.794506	0.143217	0.822037	0.15676	0.487663	-0.468735	0.595451	0.311975
O94864	SUPT7L	STAGA complex 65 subunit gamma (Adenocarcinoma antigen ART1) (SPTF-associated factor 65 gamma) (STAF65gamma) (Suppressor of Ty 7-like)	Homo sapiens (Human)	46,193	0.203342	-0.578852	0.262569	-0.401056	0.966635	-0.00857665	0.743059	0.177796	0.211228	-0.570276	0.274796	0.392479
O94868	FCHSD2	F-BAR and double SH3 domains protein 2 (Carom) (Protein nervous wreck 1) (NWK1) (SH3 multiple domains protein 3)	Homo sapiens (Human)	84,276	0.229087	0.724511	0.439314	-1.62303	0.524817	-1.23372	0.245276	-2.34754	0.291142	1.95823	0.886828	0.389311
O94874	UFL1	E3 UFM1-protein ligase 1 (EC 2.3.2.-) (E3 UFM1-protein transferase 1) (Multiple alpha-helix protein located at ER) (Novel LZAP-binding protein) (Regulator of C53/LZAP and DDRGK1)	Homo sapiens (Human)	89,595	0.164445	-0.456062	0.451397	-0.25565	0.346433	0.213251	0.617392	0.200412	0.0468436	-0.669313	0.165975	0.468901
O94875	SORBS2	Sorbin and SH3 domain-containing protein 2 (Arg-binding protein 2) (ArgBP2) (Arg/Abl-interacting protein 2) (Sorbin)	Homo sapiens (Human)	124,108	0.881886	-0.0607405	0.525316	-0.245553	0.998159	0.000847113	0.662472	-0.184813	0.877979	-0.0615876	0.521041	0.2464
O94880	PHF14	PHD finger protein 14	Homo sapiens (Human)	100,053	0.0698656	-0.670565	0.0401305	-1.04508	0.0698953	-0.716142	0.476195	-0.374516	0.927199	0.0455763	0.609516	0.32894
O94887	FARP2	FERM, ARHGEF and pleckstrin domain-containing protein 2 (FERM domain-including RhoGEF) (FIR) (FERM, RhoGEF and pleckstrin domain-containing protein 2) (Pleckstrin homology domain-containing family C member 3) (PH domain-containing family C member 3)	Homo sapiens (Human)	119,888	0.0627712	-0.467705	0.155708	-1.12085	0.351838	-0.476919	0.44917	-0.653148	0.987202	0.00921381	0.47781	0.643934
O94888	UBXN7	UBX domain-containing protein 7	Homo sapiens (Human)	54,862	0.750872	0.19142	0.579384	-0.38525	0.850187	-0.13403	0.367919	-0.57667	0.615935	0.32545	0.734187	0.25122
O94901	SUN1	SUN domain-containing protein 1 (Protein unc-84 homolog A) (Sad1/unc-84 protein-like 1)	Homo sapiens (Human)	90,064	0.791458	0.0918124	0.251282	-0.399486	0.906423	-0.0385078	0.186406	-0.491299	0.728571	0.13032	0.328767	0.360979
O94903	PLPBP	Pyridoxal phosphate homeostasis protein (PLP homeostasis protein) (Proline synthase co-transcribed bacterial homolog protein) (Pyridoxal phosphate-binding protein)	Homo sapiens (Human)	30,344	0.298448	-1.55708	0.730247	-0.44613	0.629269	0.559809	0.476086	1.11095	0.145764	-2.11689	0.450167	1.00594
O94905	ERLIN2	Erlin-2 (Endoplasmic reticulum lipid raft-associated protein 2) (Stomatin-prohibitin-flotillin-HflC/K domain-containing protein 2) (SPFH domain-containing protein 2)	Homo sapiens (Human)	37,840	0.934413	0.0315324	0.21341	-0.615454	0.635209	-0.189128	0.203421	-0.646987	0.611494	0.22066	0.43433	0.426326
O94906	PRPF6	Pre-mRNA-processing factor 6 (Androgen receptor N-terminal domain-transactivating protein 1) (ANT-1) (PRP6 homolog) (U5 snRNP-associated 102 kDa protein) (U5-102 kDa protein)	Homo sapiens (Human)	106,925	0.124291	-0.339279	0.173935	-0.270519	0.200798	-0.263237	0.784719	0.0687598	0.759417	-0.0760422	0.974909	0.0072824
O94913	PCF11	Pre-mRNA cleavage complex 2 protein Pcf11 (Pre-mRNA cleavage complex II protein Pcf11)	Homo sapiens (Human)	173,050	0.0919011	-0.900656	0.332952	-0.607897	0.612248	-0.287933	0.633261	0.292758	0.248882	-0.612723	0.626138	0.319965
O94915	FRYL	Protein furry homolog-like (ALL1-fused gene from chromosome 4p12 protein)	Homo sapiens (Human)	339,598	0.14098	-0.529302	0.0359072	-0.750708	0.23321	-0.407232	0.618753	-0.221407	0.778826	-0.12207	0.407312	0.343477
O94916	NFAT5	Nuclear factor of activated T-cells 5 (NF-AT5) (T-cell transcription factor NFAT5) (Tonicity-responsive enhancer-binding protein) (TonE-binding protein) (TonEBP)	Homo sapiens (Human)	165,763	0.901937	-0.363699	0.0623744	-4.58727	0.21036	-3.11886	0.0157824	-4.22357	0.123656	2.75516	0.0474009	1.46841
O94919	ENDOD1	Endonuclease domain-containing 1 protein (EC 3.1.30.-)	Homo sapiens (Human)	55,017	0.394145	0.566789	0.967838	0.0294307	0.324987	0.677271	0.53772	-0.537358	0.899777	-0.110482	0.461382	0.64784
O94923	GLCE	D-glucuronyl C5-epimerase (EC 5.1.3.17) (Heparan sulfate C5-epimerase) (Hsepi) (Heparin/heparan sulfate:glucuronic acid C5-epimerase) (Heparosan-N-sulfate-glucuronate 5-epimerase)	Homo sapiens (Human)	70,101	0.921713	0.0781278	0.69342	-0.411222	0.629914	-0.48058	0.63135	-0.48935	0.557628	0.558708	0.953931	-0.0693583
O94925	GLS	Glutaminase kidney isoform, mitochondrial (GLS) (EC 3.5.1.2) (K-glutaminase) (L-glutamine amidohydrolase) [Cleaved into: Glutaminase kidney isoform, mitochondrial 68 kDa chain			0.419588	0.53911	0.951901	0.0409907	0.0487564	1.10711	0.482815	-0.498119	0.339244	-0.568005	0.0743273	1.06612
O94927	HAUS5	HAUS augmin-like complex subunit 5	Homo sapiens (Human)	71,682	0.322566	0.614673	0.261309	-0.800782	0.769174	-0.238826	0.064363	-1.41545	0.293895	0.853499	0.519106	0.561955
O94953	KDM4B	Lysine-specific demethylase 4B (EC 1.14.11.66) (JmjC domain-containing histone demethylation protein 3B) (Jumonji domain-containing protein 2B) ([histone H3]-trimethyl-L-lysine(9) demethylase 4B)	Homo sapiens (Human)	121,897	0.151281	-0.560797	0.226375	-1.18552	0.491832	-0.269328	0.542154	-0.624728	0.554786	-0.291469	0.371529	0.916197
O94955	RHOBTB3	Rho-related BTB domain-containing protein 3 (EC 3.6.1.-)	Homo sapiens (Human)	69,413	0.445845	0.357124	0.449742	-0.320809	0.348498	0.371934	0.0423788	-0.677933	0.960362	-0.0148096	0.00184826	0.692742
O94964	SOGA1	Protein SOGA1 (SOGA family member 1) (Suppressor of glucose by autophagy) (Suppressor of glucose, autophagy-associated protein 1) [Cleaved into: N-terminal form			0.251693	1.6068	0.518271	0.804282	0.844387	0.382914	0.32294	-0.802519	0.486484	1.22389	0.800303	-0.421368
O94966	USP19	Ubiquitin carboxyl-terminal hydrolase 19 (EC 3.4.19.12) (Deubiquitinating enzyme 19) (Ubiquitin thioesterase 19) (Ubiquitin-specific-processing protease 19) (Zinc finger MYND domain-containing protein 9)	Homo sapiens (Human)	145,651	0.556439	0.457365	0.179564	1.03905	0.200439	0.884126	0.355836	0.581686	0.458038	-0.426761	0.755017	-0.154926
O94967	WDR47	WD repeat-containing protein 47 (Neuronal enriched MAP-interacting protein) (Nemitin)	Homo sapiens (Human)	101,949	0.240442	0.293526	0.59836	0.126983	0.138072	0.393116	0.222391	-0.166543	0.49098	-0.09959	0.0338501	0.266133
O94973	AP2A2	AP-2 complex subunit alpha-2 (100 kDa coated vesicle protein C) (Adaptor protein complex AP-2 subunit alpha-2) (Adaptor-related protein complex 2 subunit alpha-2) (Alpha-adaptin C) (Alpha2-adaptin) (Clathrin assembly protein complex 2 alpha-C large chain) (Huntingtin yeast partner J) (Huntingtin-interacting protein 9) (HIP-9) (Huntingtin-interacting protein J) (Plasma membrane adaptor HA2/AP2 ada…	Homo sapiens (Human)	103,960	0.877884	-0.120141	0.851276	0.146225	0.186482	0.958105	0.717543	0.266366	0.114247	-1.07825	0.226618	0.81188
O94979	SEC31A	Protein transport protein Sec31A (ABP125) (ABP130) (SEC31-like protein 1) (SEC31-related protein A) (Web1-like protein)	Homo sapiens (Human)	133,015	0.619786	-0.117523	0.138295	-0.351898	0.916821	0.0238204	0.340198	-0.234375	0.554256	-0.141344	0.114035	0.375718
O94985	CLSTN1	Calsyntenin-1 (Alcadein-alpha) (Alc-alpha) (Alzheimer-related cadherin-like protein) (Non-classical cadherin XB31alpha) [Cleaved into: Soluble Alc-alpha (SAlc-alpha)			0.574779	-0.30447	0.0421	-1.34442	0.0420252	-1.21341	0.0776211	-1.03995	0.0570211	0.90894	0.787423	0.131008
O94992	HEXIM1	Protein HEXIM1 (Cardiac lineage protein 1) (Estrogen down-regulated gene 1 protein) (Hexamethylene bis-acetamide-inducible protein 1) (Menage a quatre protein 1)	Homo sapiens (Human)	40,623	0.716599	-0.32927	0.430243	-0.767997	0.500695	0.493369	0.657825	-0.438726	0.166703	-0.822639	0.146026	1.26137
O95059	RPP14	Ribonuclease P protein subunit p14 (EC 3.1.26.5)	Homo sapiens (Human)	13,693	0.843116	0.228624	0.0102607	-5.63388	0.367429	1.04679	0.00328157	-5.8625	0.11686	-0.818171	0.000930066	6.68067
O95067	CCNB2	G2/mitotic-specific cyclin-B2	Homo sapiens (Human)	45,282	0.93347	-0.0124202	0.0210034	-0.521243	0.00913233	-0.518734	0.0205138	-0.508823	0.0109224	0.506313	0.991538	0.00250953
O95070	YIF1A	Protein YIF1A (54TMp) (YIP1-interacting factor homolog A)	Homo sapiens (Human)	32,011	0.445706	-0.952691	0.329053	-1.69163	0.841788	0.0882712	0.714551	-0.738934	0.374592	-1.04096	0.289054	1.7799
O95071	UBR5	E3 ubiquitin-protein ligase UBR5 (EC 2.3.2.26) (E3 ubiquitin-protein ligase, HECT domain-containing 1) (HECT-type E3 ubiquitin transferase UBR5) (Hyperplastic discs protein homolog) (hHYD) (Progestin-induced protein)	Homo sapiens (Human)	309,352	0.310612	-0.246931	0.420072	-0.195003	0.236371	-0.263457	0.831769	0.0519275	0.94314	0.0165269	0.758284	-0.0684543
O95084	PRSS23	Serine protease 23 (EC 3.4.21.-) (Putative secreted protein Zsig13)	Homo sapiens (Human)	43,001	0.676037	0.0871038	0.86963	-0.00931357	3.13145e-09	-0.196232	0.654221	-0.0964174	0.177831	0.283336	0.00307125	-0.186919
O95096	NKX2-2	Homeobox protein Nkx-2.2 (Homeobox protein NK-2 homolog B)	Homo sapiens (Human)	30,133	0.253744	-0.337409	0.415752	-0.206843	0.226481	-0.383208	0.441167	0.130566	0.856915	0.0457992	0.387903	-0.176365
O95104	SCAF4	SR-related and CTD-associated factor 4 (CTD-binding SR-like protein RA4) (Splicing factor, arginine/serine-rich 15)	Homo sapiens (Human)	125,869	0.245446	0.623073	0.482876	0.404128	0.529273	0.357839	0.505923	-0.218944	0.368702	0.265234	0.884082	-0.0462898
O95139	NDUFB6	NADH dehydrogenase [ubiquinone] 1 beta subcomplex subunit 6 (Complex I-B17) (CI-B17) (NADH-ubiquinone oxidoreductase B17 subunit)	Homo sapiens (Human)	15,489	0.400866	0.253655	0.615167	-0.212628	0.938969	-0.0205425	0.263966	-0.466283	0.351394	0.274198	0.632075	0.192086
O95140	MFN2	Mitofusin-2 (EC 3.6.5.-) (Transmembrane GTPase MFN2)	Homo sapiens (Human)	86,402	0.547857	-0.179714	0.240145	-0.438943	0.562763	0.173333	0.361748	-0.259229	0.0951408	-0.353047	0.0380194	0.612275
O95149	SNUPN	Snurportin-1 (RNA U transporter 1)	Homo sapiens (Human)	41,143	0.790493	0.301725	0.437666	-1.16994	0.227273	1.05642	0.350998	-1.47166	0.445232	-0.754697	0.102262	2.22636
O95155	UBE4B	Ubiquitin conjugation factor E4 B (EC 2.3.2.27) (Homozygously deleted in neuroblastoma 1) (RING-type E3 ubiquitin transferase E4 B) (Ubiquitin fusion degradation protein 2)	Homo sapiens (Human)	146,185	0.11853	0.773062	0.649743	0.244053	0.109099	0.818715	0.251915	-0.529009	0.918822	-0.0456523	0.267093	0.574662
O95159	ZFPL1	Zinc finger protein-like 1 (Zinc finger protein MCG4)	Homo sapiens (Human)	34,114	0.444509	0.230525	0.0816805	-1.55459	0.852306	0.0646297	0.0653462	-1.78512	0.698118	0.165895	0.0660068	1.61922
O95163	ELP1	Elongator complex protein 1 (ELP1) (IkappaB kinase complex-associated protein) (IKK complex-associated protein) (p150)	Homo sapiens (Human)	150,254	0.630921	0.186478	0.669043	-0.184849	0.585546	-0.22258	0.361168	-0.371328	0.27043	0.409059	0.929176	-0.0377309
O95164	UBL3	Ubiquitin-like protein 3 (Membrane-anchored ubiquitin-fold protein) (HsMUB) (MUB) (Protein HCG-1)	Homo sapiens (Human)	13,157			0.254466	0.200924	0.733594	0.0598777	0.890494	-0.0312045	0.446653	0.172251	0.423922	-0.141046
O95166	GABARAP	Gamma-aminobutyric acid receptor-associated protein (GABA(A) receptor-associated protein) (MM46)	Homo sapiens (Human)	13,918	0.367574	-0.295427	0.886431	-0.0451243	0.221004	-0.316151	0.389184	0.250303	0.927169	0.0207237	0.194908	-0.271026
O95167	NDUFA3	NADH dehydrogenase [ubiquinone] 1 alpha subcomplex subunit 3 (Complex I-B9) (CI-B9) (NADH-ubiquinone oxidoreductase B9 subunit)	Homo sapiens (Human)	9,279	0.487976	2.37824	0.193961	4.07893	0.598241	-1.92632	0.279617	1.70069	0.0783137	4.30456	0.00294689	-6.00525
O95168	NDUFB4	NADH dehydrogenase [ubiquinone] 1 beta subcomplex subunit 4 (Complex I-B15) (CI-B15) (NADH-ubiquinone oxidoreductase B15 subunit)	Homo sapiens (Human)	15,209	0.388942	0.614793	0.966233	0.0330551	0.715603	0.281323	0.0508318	-0.581738	0.369253	0.333471	0.590544	0.248268
O95169	NDUFB8	NADH dehydrogenase [ubiquinone] 1 beta subcomplex subunit 8, mitochondrial (Complex I-ASHI) (CI-ASHI) (NADH-ubiquinone oxidoreductase ASHI subunit)	Homo sapiens (Human)	21,766	0.813434	-0.38286	0.935717	-0.143489	0.973474	0.0525484	0.88928	0.239371	0.771456	-0.435409	0.906296	0.196037
O95182	NDUFA7	NADH dehydrogenase [ubiquinone] 1 alpha subcomplex subunit 7 (Complex I-B14.5a) (CI-B14.5a) (NADH-ubiquinone oxidoreductase subunit B14.5a)	Homo sapiens (Human)	12,551	0.894654	0.168368	0.692898	0.463281	0.655808	0.527317	0.803909	0.294913	0.756381	-0.358949	0.948391	0.0640356
O95183	VAMP5	Vesicle-associated membrane protein 5 (VAMP-5) (Myobrevin)	Homo sapiens (Human)	12,805	0.456859	-0.217859	0.180933	-2.90404	0.275871	-2.07234	0.216235	-2.68618	0.329982	1.85449	0.772152	0.831698
O95197	RTN3	Reticulon-3 (Homolog of ASY protein) (HAP) (Neuroendocrine-specific protein-like 2) (NSP-like protein 2) (Neuroendocrine-specific protein-like II) (NSP-like protein II) (NSPLII)	Homo sapiens (Human)	112,611	0.41475	0.683201	0.905207	-0.115058	0.664779	0.385647	0.332976	-0.798258	0.68598	0.297554	0.57025	0.500705
O95202	LETM1	Mitochondrial proton/calcium exchanger protein (Leucine zipper-EF-hand-containing transmembrane protein 1)	Homo sapiens (Human)	83,354	0.223411	0.336695	0.827884	-0.0767767	0.533817	0.187311	0.205581	-0.413472	0.602726	0.149384	0.441987	0.264088
O95208	EPN2	Epsin-2 (EPS-15-interacting protein 2)	Homo sapiens (Human)	68,482	0.597361	0.191313	0.945472	0.0309511	0.206754	-1.01084	0.777693	-0.160362	0.167585	1.20216	0.253527	-1.04179
O95210	STBD1	Starch-binding domain-containing protein 1 (Genethonin-1) (Glycophagy cargo receptor STBD1)	Homo sapiens (Human)	39,007	0.917219	-0.131177	0.743458	-0.431453	0.563264	-0.673055	0.826243	-0.300276	0.653244	0.541879	0.840815	-0.241603
O95218	ZRANB2	Zinc finger Ran-binding domain-containing protein 2 (Zinc finger protein 265) (Zinc finger, splicing)	Homo sapiens (Human)	37,404	0.221133	0.608371	0.27783	0.555747	0.00105096	1.42874	0.908661	-0.0526242	0.0357699	-0.820365	0.0206249	0.872989
O95219	SNX4	Sorting nexin-4	Homo sapiens (Human)	51,909	0.382765	-0.295385	0.0855468	-0.805876	0.523388	-0.270597	0.329373	-0.510492	0.956176	-0.0247876	0.366383	0.535279
O95229	ZWINT	ZW10 interactor (ZW10-interacting protein 1) (Zwint-1)	Homo sapiens (Human)	31,293	0.0691267	-0.180378	0.0354903	-0.178817	0.220153	-0.139133	0.98617	0.00156074	0.734481	-0.041245	0.696082	0.0396842
O95232	LUC7L3	Luc7-like protein 3 (Cisplatin resistance-associated-overexpressed protein) (Luc7A) (Okadaic acid-inducible phosphoprotein OA48-18) (cAMP regulatory element-associated protein 1) (CRE-associated protein 1) (CREAP-1)	Homo sapiens (Human)	51,466	0.466984	-0.276364	0.777179	-0.136445	0.336916	0.274819	0.787993	0.139918	0.104308	-0.551182	0.331767	0.411264
O95235	KIF20A	Kinesin-like protein KIF20A (GG10_2) (Mitotic kinesin-like protein 2) (MKlp2) (Rab6-interacting kinesin-like protein) (Rabkinesin-6)	Homo sapiens (Human)	100,278	0.752247	0.116999	0.0857842	-0.729839	0.354802	-0.326321	0.0625099	-0.846838	0.239732	0.44332	0.359515	0.403518
O95239	KIF4A	Chromosome-associated kinesin KIF4A (Chromokinesin-A)	Homo sapiens (Human)	139,881	0.0640858	-0.539113	0.0650633	-0.49174	0.00861985	-0.692027	0.880249	0.0473732	0.628744	0.152914	0.50175	-0.200287
O95243	MBD4	Methyl-CpG-binding domain protein 4 (EC 3.2.2.-) (Methyl-CpG-binding endonuclease 1) (Methyl-CpG-binding protein MBD4) (Mismatch-specific DNA N-glycosylase)	Homo sapiens (Human)	66,051	0.216905	-0.150846	0.829105	-0.0275849	0.507578	-0.102269	0.420002	0.123261	0.782118	-0.0485773	0.677553	-0.0746839
O95248	SBF1	Myotubularin-related protein 5 (Inactive phosphatidylinositol 3-phosphatase 5) (SET-binding factor 1) (Sbf1)	Homo sapiens (Human)	208,443	0.570164	0.136772	0.104088	-0.564874	0.700997	-0.13068	0.0522813	-0.701646	0.461533	0.267452	0.317997	0.434194
O95249	GOSR1	Golgi SNAP receptor complex member 1 (28 kDa Golgi SNARE protein) (28 kDa cis-Golgi SNARE p28) (GOS-28)	Homo sapiens (Human)	28,613	0.8375	-0.0754378	0.40138	0.52164	0.796122	-0.248728	0.327155	0.597078	0.864075	0.17329	0.497354	-0.770368
O95251	KAT7	Histone acetyltransferase KAT7 (EC 2.3.1.48) (Histone acetyltransferase binding to ORC1) (Lysine acetyltransferase 7) (MOZ, YBF2/SAS3, SAS2 and TIP60 protein 2) (MYST-2)	Homo sapiens (Human)	70,642	0.959565	-0.023311	0.38846	-0.385103	0.248225	-0.671334	0.371253	-0.361792	0.231054	0.648023	0.563641	-0.286232
O95260	ATE1	Arginyl-tRNA--protein transferase 1 (Arginyltransferase 1) (R-transferase 1) (EC 2.3.2.8) (Arginine-tRNA--protein transferase 1)	Homo sapiens (Human)	59,090	0.196252	-2.54053	9.61406e-06	-1.65599	0.120401	-0.800687	0.654911	0.884538	0.38685	-1.73984	0.129161	0.855303
O95263	PDE8B	High affinity cAMP-specific and IBMX-insensitive 3',5'-cyclic phosphodiesterase 8B (HsPDE8B) (EC 3.1.4.53) (Cell proliferation-inducing gene 22 protein)	Homo sapiens (Human)	98,979	0.627666	0.410031	0.435881	-0.786133	0.717428	0.33876	0.222435	-1.19616	0.936006	0.0712705	0.262585	1.12489
O95273	CCNDBP1	Cyclin-D1-binding protein 1 (Grap2 and cyclin-D-interacting protein) (Human homolog of Maid)	Homo sapiens (Human)	40,262	0.337969	-0.204884	0.919629	0.0153849	0.0695489	-0.324996	0.188126	0.220269	0.531394	0.120112	0.00450033	-0.340381
O95292	VAPB	Vesicle-associated membrane protein-associated protein B/C (VAMP-B/VAMP-C) (VAMP-associated protein B/C) (VAP-B/VAP-C)	Homo sapiens (Human)	27,228	0.212104	0.562087	0.706773	-0.214501	0.414731	0.363536	0.10961	-0.776588	0.479662	0.198551	0.236826	0.578037
O95295	SNAPIN	SNARE-associated protein Snapin (Biogenesis of lysosome-related organelles complex 1 subunit 7) (BLOC-1 subunit 7) (Synaptosomal-associated protein 25-binding protein) (SNAP-associated protein)	Homo sapiens (Human)	14,874	0.259751	-1.11278	0.250338	-1.12575	0.363059	-0.261072	0.991594	-0.0129709	0.387722	-0.851704	0.376992	0.864675
O95297	MPZL1	Myelin protein zero-like protein 1 (Protein zero-related)	Homo sapiens (Human)	29,082	0.477931	0.512554	0.763217	-0.155352	0.426167	0.527323	0.328396	-0.667906	0.984794	-0.0147693	0.27329	0.682675
O95298	NDUFC2	NADH dehydrogenase [ubiquinone] 1 subunit C2 (Complex I-B14.5b) (CI-B14.5b) (Human lung cancer oncogene 1 protein) (HLC-1) (NADH-ubiquinone oxidoreductase subunit B14.5b)	Homo sapiens (Human)	14,188	0.812789	0.0274168	0.534335	-0.124246	0.717724	-0.0389675	0.467295	-0.151663	0.576106	0.0663843	0.662984	0.0852784
O95299	NDUFA10	NADH dehydrogenase [ubiquinone] 1 alpha subcomplex subunit 10, mitochondrial (Complex I-42kD) (CI-42kD) (NADH-ubiquinone oxidoreductase 42 kDa subunit)	Homo sapiens (Human)	40,751	0.693385	0.292932	0.91691	-0.0737369	0.367193	0.687388	0.53784	-0.366669	0.542743	-0.394457	0.242381	0.761125
O95302	FKBP9	Peptidyl-prolyl cis-trans isomerase FKBP9 (PPIase FKBP9) (EC 5.2.1.8) (63 kDa FK506-binding protein) (63 kDa FKBP) (FKBP-63) (FK506-binding protein 9) (FKBP-9) (Rotamase)	Homo sapiens (Human)	63,084	0.0714796	0.996628	0.425277	-0.462426	0.369147	0.52989	0.00799278	-1.45905	0.387202	0.466738	0.0807709	0.992316
O95319	CELF2	CUGBP Elav-like family member 2 (CELF-2) (Bruno-like protein 3) (CUG triplet repeat RNA-binding protein 2) (CUG-BP2) (CUG-BP- and ETR-3-like factor 2) (ELAV-type RNA-binding protein 3) (ETR-3) (Neuroblastoma apoptosis-related RNA-binding protein) (hNAPOR) (RNA-binding protein BRUNOL-3)	Homo sapiens (Human)	54,285			0.50844	2.28398	0.978208	0.116368	0.337213	2.8109	0.86719	-0.643291	0.464828	-2.16761
O95336	PGLS	6-phosphogluconolactonase (6PGL) (EC 3.1.1.31)	Homo sapiens (Human)	27,547	0.641896	-0.179932	0.738257	0.118867	0.611218	0.187867	0.401523	0.298799	0.35387	-0.367799	0.866797	0.0690004
O95340	PAPSS2	Bifunctional 3'-phosphoadenosine 5'-phosphosulfate synthase 2 (PAPS synthase 2) (PAPSS 2) (Sulfurylase kinase 2) (SK 2) (SK2) [Includes: Sulfate adenylyltransferase (EC 2.7.7.4) (ATP-sulfurylase) (Sulfate adenylate transferase) (SAT)			0.0360425	-0.233999	0.34503	0.109056	0.25278	-0.129374	0.00196517	0.343055	0.327799	-0.104625	0.021451	-0.23843
O95347	SMC2	Structural maintenance of chromosomes protein 2 (SMC protein 2) (SMC-2) (Chromosome-associated protein E) (hCAP-E) (XCAP-E homolog)	Homo sapiens (Human)	135,656	0.865792	-0.0359702	0.607412	-0.105481	0.401536	-0.190154	0.720282	-0.0695107	0.477676	0.154184	0.688222	-0.0846729
O95352	ATG7	Ubiquitin-like modifier-activating enzyme ATG7 (ATG12-activating enzyme E1 ATG7) (Autophagy-related protein 7) (APG7-like) (hAGP7) (Ubiquitin-activating enzyme E1-like protein)	Homo sapiens (Human)	77,960	0.946811	0.0345024	0.311735	-0.515618	0.857175	-0.100648	0.306841	-0.55012	0.809339	0.13515	0.472463	0.41497
O95359	TACC2	Transforming acidic coiled-coil-containing protein 2 (Anti-Zuai-1) (AZU-1)	Homo sapiens (Human)	309,427	0.161453	1.74961	0.884079	0.192129	0.437843	1.05884	0.116905	-1.55748	0.368756	0.690772	0.452067	0.866713
O95361	TRIM16	Tripartite motif-containing protein 16 (EC 2.3.2.27) (E3 ubiquitin-protein ligase TRIM16) (Estrogen-responsive B box protein)	Homo sapiens (Human)	63,955	0.338291	-0.742873	0.249402	-0.92809	0.622287	0.33832	0.816505	-0.185217	0.115187	-1.08119	0.0872977	1.26641
O95363	FARS2	Phenylalanine--tRNA ligase, mitochondrial (EC 6.1.1.20) (Phenylalanyl-tRNA synthetase) (PheRS)	Homo sapiens (Human)	52,357	0.340788	0.678426	0.162774	-1.30472	0.686756	-0.341848	0.0223205	-1.98315	0.174113	1.02027	0.316025	0.962873
O95372	LYPLA2	Acyl-protein thioesterase 2 (APT-2) (EC 3.1.2.-) (Lysophospholipase II) (LPL-II) (LysoPLA II)	Homo sapiens (Human)	24,737	0.12069	0.616204	0.406564	0.355545	0.279911	0.523222	0.410737	-0.260659	0.812867	0.092982	0.697798	0.167677
O95373	IPO7	Importin-7 (Imp7) (Ran-binding protein 7) (RanBP7)	Homo sapiens (Human)	119,517	0.0632566	-0.82053	0.142864	-0.665265	0.373233	-0.36766	0.769923	0.155265	0.3542	-0.45287	0.546793	0.297605
O95376	ARIH2	E3 ubiquitin-protein ligase ARIH2 (ARI-2) (Protein ariadne-2 homolog) (EC 2.3.2.31) (RING-type E3 ubiquitin transferase ARIH2) (Triad1 protein)	Homo sapiens (Human)	57,819	0.365776	1.98558	0.977153	0.075115	0.844478	0.43243	0.362635	-1.91046	0.315479	1.55315	0.849815	0.357315
O95379	TNFAIP8	Tumor necrosis factor alpha-induced protein 8 (TNF alpha-induced protein 8) (Head and neck tumor and metastasis-related protein) (MDC-3.13) (NF-kappa-B-inducible DED-containing protein) (NDED) (SCC-S2) (TNF-induced protein GG2-1)	Homo sapiens (Human)	23,003	0.237916	-2.0242	0.218328	-1.8116	0.63029	-0.734988	0.900754	0.212606	0.462163	-1.28921	0.461185	1.07661
O95382	MAP3K6	Mitogen-activated protein kinase kinase kinase 6 (EC 2.7.11.25) (Apoptosis signal-regulating kinase 2)	Homo sapiens (Human)	142,596	0.16343	-0.505468	0.12751	-0.622672	0.962427	-0.0178051	0.788884	-0.117204	0.233466	-0.487663	0.179335	0.604867
O95391	SLU7	Pre-mRNA-splicing factor SLU7 (hSlu7)	Homo sapiens (Human)	68,387	0.497345	0.188921	0.183473	-0.506791	0.867446	0.0617608	0.0380198	-0.695712	0.717274	0.12716	0.191332	0.568552
O95394	PGM3	Phosphoacetylglucosamine mutase (PAGM) (EC 5.4.2.3) (Acetylglucosamine phosphomutase) (N-acetylglucosamine-phosphate mutase) (Phosphoglucomutase-3) (PGM 3)	Homo sapiens (Human)	59,852	0.716096	-0.176627	0.721889	0.148372	0.687906	0.156526	0.505528	0.324998	0.455241	-0.333153	0.983396	0.00815449
O95396	MOCS3	Adenylyltransferase and sulfurtransferase MOCS3 (Molybdenum cofactor synthesis protein 3) (Molybdopterin synthase sulfurylase) (MPT synthase sulfurylase) [Includes: Molybdopterin-synthase adenylyltransferase (EC 2.7.7.80) (Adenylyltransferase MOCS3) (Sulfur carrier protein MOCS2A adenylyltransferase)			0.096871	0.469937	0.512182	-0.394757	0.00737279	0.599785	0.169807	-0.864694	0.554917	-0.129848	0.0983094	0.994542
O95400	CD2BP2	CD2 antigen cytoplasmic tail-binding protein 2 (CD2 cytoplasmic domain-binding protein 2) (CD2 tail-binding protein 2) (U5 snRNP 52K protein) (U5-52K)	Homo sapiens (Human)	37,646	0.21685	0.862263	0.360001	0.622843	0.315794	0.764575	0.207616	-0.239421	0.783327	0.0976878	0.706033	0.141733
O95425	SVIL	Supervillin (Archvillin) (p205/p250)	Homo sapiens (Human)	247,746	0.797353	0.100265	0.880989	0.0539219	0.512234	0.235685	0.907868	-0.0463431	0.732416	-0.13542	0.632864	0.181763
O95427	PIGN	GPI ethanolamine phosphate transferase 1 (EC 2.-.-.-) (MCD4 homolog) (Phosphatidylinositol-glycan biosynthesis class N protein) (PIG-N)	Homo sapiens (Human)	105,810	0.909158	-0.147377	0.0259503	1.75062	0.994546	0.00684042	0.149131	1.898	0.913609	-0.154218	0.0743691	-1.74378
O95433	AHSA1	Activator of 90 kDa heat shock protein ATPase homolog 1 (AHA1) (p38)	Homo sapiens (Human)	38,274	0.414332	0.276213	0.124255	-0.722823	0.367613	0.28882	0.022944	-0.999036	0.960762	-0.0126071	0.0223872	1.01164
O95453	PARN	Poly(A)-specific ribonuclease PARN (EC 3.1.13.4) (Deadenylating nuclease) (Deadenylation nuclease) (Polyadenylate-specific ribonuclease)	Homo sapiens (Human)	73,451	0.799878	0.118576	0.622116	-0.227812	0.789695	0.114811	0.464911	-0.346388	0.993141	0.00376518	0.41687	0.342623
O95456	PSMG1	Proteasome assembly chaperone 1 (PAC-1) (Chromosome 21 leucine-rich protein) (C21-LRP) (Down syndrome critical region protein 2)	Homo sapiens (Human)	32,854	0.773779	0.216643	0.37869	0.606916	0.882671	0.102803	0.540894	0.390274	0.861208	0.11384	0.383617	-0.504114
O95466	FMNL1	Formin-like protein 1 (CLL-associated antigen KW-13) (Leukocyte formin)	Homo sapiens (Human)	121,854	0.5809	-0.537458	0.530181	-0.660764	0.908849	0.11881	0.901899	-0.123306	0.519795	-0.656269	0.476922	0.779575
O95470	SGPL1	Sphingosine-1-phosphate lyase 1 (S1PL) (SP-lyase 1) (SPL 1) (hSPL) (EC 4.1.2.27) (Sphingosine-1-phosphate aldolase)	Homo sapiens (Human)	63,524	0.180374	1.18867	0.982479	0.0194374	0.517978	0.594498	0.12749	-1.16924	0.440912	0.594175	0.478138	0.57506
O95478	NSA2	Ribosome biogenesis protein NSA2 homolog (Hairy cell leukemia protein 1) (TGF-beta-inducible nuclear protein 1)	Homo sapiens (Human)	30,065	0.000403399	-0.413147	0.00172995	-0.231764	0.000131364	-0.435926	0.160671	0.181383	0.883334	0.0227793	0.0837594	-0.204162
O95486	SEC24A	Protein transport protein Sec24A (SEC24-related protein A)	Homo sapiens (Human)	119,749	0.187604	0.559584	0.971486	0.0172488	0.416566	0.349128	0.177964	-0.542335	0.526807	0.210456	0.406732	0.331879
O95487	SEC24B	Protein transport protein Sec24B (SEC24-related protein B)	Homo sapiens (Human)	137,418	0.377896	0.488657	0.32255	-0.513101	0.206599	-0.895572	0.0400734	-1.00176	0.0529171	1.38423	0.521292	-0.382471
O95503	CBX6	Chromobox protein homolog 6	Homo sapiens (Human)	43,898	0.624717	0.104227	0.106618	-0.393422	0.316933	0.147412	0.0761842	-0.497648	0.831125	-0.0431853	0.0211716	0.540834
O95544	NADK	NAD kinase (EC 2.7.1.23) (Poly(P)/ATP NAD kinase)	Homo sapiens (Human)	49,228	0.924647	-0.152198	0.990444	-0.018982	0.894864	-0.202267	0.942704	0.133216	0.977874	0.0500682	0.918241	-0.183285
O95551	TDP2	Tyrosyl-DNA phosphodiesterase 2 (Tyr-DNA phosphodiesterase 2) (hTDP2) (EC 3.1.4.-) (5'-tyrosyl-DNA phosphodiesterase) (5'-Tyr-DNA phosphodiesterase) (ETS1-associated protein 2) (ETS1-associated protein II) (EAPII) (TRAF and TNF receptor-associated protein) (Tyrosyl-RNA phosphodiesterase) (VPg unlinkase)	Homo sapiens (Human)	40,930	0.463251	0.134717	0.00981339	0.394416	0.736603	0.0579632	0.0882324	0.2597	0.67558	0.0767533	0.0355555	-0.336453
O95562	SFT2D2	Vesicle transport protein SFT2B (SFT2 domain-containing protein 2)	Homo sapiens (Human)	17,779	0.240557	0.148938	0.923144	-0.0140725	0.639546	0.0463268	0.29282	-0.16301	0.359106	0.102611	0.649761	0.0603993
O95563	MPC2	Mitochondrial pyruvate carrier 2 (Brain protein 44)	Homo sapiens (Human)	14,279	0.00836602	0.753157	0.477227	-0.438297	0.505982	0.172079	0.0444294	-1.19145	0.0264051	0.581077	0.319947	0.610377
O95568	METTL18	Histidine protein methyltransferase 1 homolog (EC 2.1.1.-) (Arsenic-transactivated protein 2) (AsTP2) (Methyltransferase-like protein 18)	Homo sapiens (Human)	42,148	0.452899	-3.32617	0.863925	0.584377	0.790091	-0.967784	0.308527	3.91055	0.559582	-2.35839	0.590672	-1.55216
O95571	ETHE1	Persulfide dioxygenase ETHE1, mitochondrial (EC 1.13.11.18) (Ethylmalonic encephalopathy protein 1) (Hepatoma subtracted clone one protein) (Sulfur dioxygenase ETHE1)	Homo sapiens (Human)	27,873	0.0375531	2.29244	0.98302	-0.028599	0.433907	0.981802	0.0479499	-2.32104	0.171541	1.31064	0.472698	1.0104
O95573	ACSL3	Long-chain-fatty-acid--CoA ligase 3 (EC 6.2.1.3) (Arachidonate--CoA ligase) (EC 6.2.1.15) (Long-chain acyl-CoA synthetase 3) (LACS 3)	Homo sapiens (Human)	80,420	0.446892	0.324494	0.178489	-0.705387	0.662466	0.206302	0.0311128	-1.02988	0.77779	0.118191	0.0690964	0.91169
O95602	POLR1A	DNA-directed RNA polymerase I subunit RPA1 (RNA polymerase I subunit A1) (EC 2.7.7.6) (A190) (DNA-directed RNA polymerase I largest subunit) (DNA-directed RNA polymerase I subunit A) (RNA polymerase I 194 kDa subunit) (RPA194)	Homo sapiens (Human)	194,811	0.745905	0.13336	0.873839	0.0634616	0.600567	0.209388	0.867729	-0.0698987	0.85487	-0.0760273	0.720008	0.145926
O95613	PCNT	Pericentrin (Kendrin) (Pericentrin-B)	Homo sapiens (Human)	378,037	0.682627	-0.324188	0.525699	-0.418633	0.189363	-1.10349	0.906512	-0.0944458	0.397777	0.779305	0.424793	-0.684859
O95619	YEATS4	YEATS domain-containing protein 4 (Glioma-amplified sequence 41) (Gas41) (NuMA-binding protein 1) (NuBI-1) (NuBI1)	Homo sapiens (Human)	26,499	0.427592	0.627962	0.350529	-0.891981	0.538408	0.561558	0.0627827	-1.51994	0.900477	0.0664042	0.115698	1.45354
O95628	CNOT4	CCR4-NOT transcription complex subunit 4 (EC 2.3.2.27) (CCR4-associated factor 4) (E3 ubiquitin-protein ligase CNOT4) (Potential transcriptional repressor NOT4Hp) (RING-type E3 ubiquitin transferase CNOT4)	Homo sapiens (Human)	63,510	0.598264	-0.438156	0.157027	0.514447	0.356054	-1.11534	0.222273	0.952603	0.612192	0.677182	0.16989	-1.62978
O95630	STAMBP	STAM-binding protein (EC 3.4.19.-) (Associated molecule with the SH3 domain of STAM) (Endosome-associated ubiquitin isopeptidase)	Homo sapiens (Human)	48,077	0.127677	0.68731	0.755536	-0.199574	0.473523	0.33563	0.113428	-0.886884	0.355942	0.35168	0.352852	0.535204
O95639	CPSF4	Cleavage and polyadenylation specificity factor subunit 4 (Cleavage and polyadenylation specificity factor 30 kDa subunit) (CPSF 30 kDa subunit) (NS1 effector domain-binding protein 1) (Neb-1) (No arches homolog)	Homo sapiens (Human)	30,255	0.403283	2.69061	0.804975	-0.743493	0.551189	2.05483	0.305642	-3.4341	0.865349	0.635785	0.433426	2.79832
O95671	ASMTL	Probable bifunctional dTTP/UTP pyrophosphatase/methyltransferase protein [Includes: dTTP/UTP pyrophosphatase (dTTPase/UTPase) (EC 3.6.1.9) (Nucleoside triphosphate pyrophosphatase) (Nucleotide pyrophosphatase) (Nucleotide PPase)			0.866959	0.101175	0.429978	-0.494753	0.999588	0.000248761	0.327274	-0.595928	0.811361	0.100926	0.352108	0.495002
O95672	ECEL1	Endothelin-converting enzyme-like 1 (EC 3.4.24.-) (Xce protein)	Homo sapiens (Human)	87,791	0.79729	0.338027	0.966454	-0.0731512	0.683431	0.490775	0.81265	-0.411178	0.886362	-0.152748	0.734425	0.563926
O95684	CEP43	Centrosomal protein 43 (FGFR1 oncogene partner)	Homo sapiens (Human)	43,065	0.137317	-0.279059	0.225701	-0.228187	0.0999387	-0.318341	0.797629	0.0508712	0.844053	0.0392826	0.644946	-0.0901537
O95685	PPP1R3D	Protein phosphatase 1 regulatory subunit 3D (Protein phosphatase 1 regulatory subunit 6) (PP1 subunit R6) (Protein phosphatase 1-binding subunit R6)	Homo sapiens (Human)	32,559	0.518426	-0.382194	0.391651	-0.378612	0.672092	0.173765	0.99474	0.00358144	0.283146	-0.555959	0.100934	0.552378
O95696	BRD1	Bromodomain-containing protein 1 (BR140-like protein) (Bromodomain and PHD finger-containing protein 2)	Homo sapiens (Human)	119,520	0.276978	1.0397	0.670694	0.480467	0.191005	1.15262	0.575882	-0.559236	0.831059	-0.112912	0.457614	0.672148
O95714	HERC2	E3 ubiquitin-protein ligase HERC2 (EC 2.3.2.26) (HECT domain and RCC1-like domain-containing protein 2) (HECT-type E3 ubiquitin transferase HERC2)	Homo sapiens (Human)	527,228	0.375962	0.513584	0.0762169	-1.42715	0.976497	-0.0178943	0.00635194	-1.94073	0.222725	0.531478	0.0521709	1.40926
O95716	RAB3D	Ras-related protein Rab-3D	Homo sapiens (Human)	24,267	0.499139	-2.13749	0.466247	-2.40603	0.689098	-0.775047	0.952014	-0.268537	0.70291	-1.36245	0.659044	1.63098
O95721	SNAP29	Synaptosomal-associated protein 29 (SNAP-29) (Soluble 29 kDa NSF attachment protein) (Vesicle-membrane fusion protein SNAP-29)	Homo sapiens (Human)	28,970	0.736937	0.131231	0.841085	0.0955449	0.953495	0.0242806	0.9356	-0.0356865	0.776293	0.106951	0.878497	-0.0712643
O95747	OXSR1	Serine/threonine-protein kinase OSR1 (EC 2.7.11.1) (Oxidative stress-responsive 1 protein)	Homo sapiens (Human)	58,022	0.589531	0.244158	0.477752	-0.438814	0.582557	-0.304438	0.258745	-0.682972	0.312696	0.548596	0.845904	0.134376
O95749	GGPS1	Geranylgeranyl pyrophosphate synthase (GGPP synthase) (GGPPSase) (EC 2.5.1.-) ((2E,6E)-farnesyl diphosphate synthase) (Dimethylallyltranstransferase) (EC 2.5.1.1) (Farnesyl diphosphate synthase) (Farnesyltranstransferase) (EC 2.5.1.29) (Geranylgeranyl diphosphate synthase) (Geranyltranstransferase) (EC 2.5.1.10)	Homo sapiens (Human)	34,871	0.575306	-0.463371	0.553653	0.45708	0.472783	-0.642902	0.364262	0.920451	0.872575	0.179531	0.304906	-1.09998
O95751	LDOC1	Protein LDOC1 (Leucine zipper protein down-regulated in cancer cells)	Homo sapiens (Human)	16,968	0.425329	0.534837	0.412739	-2.39841	0.0637752	1.16408	0.313665	-2.93324	0.247022	-0.629239	0.219541	3.56248
O95757	HSPA4L	Heat shock 70 kDa protein 4L (Heat shock 70-related protein APG-1) (Osmotic stress protein 94)	Homo sapiens (Human)	94,512	0.412233	0.275894	0.790478	0.0911714	0.220967	0.417013	0.587459	-0.184723	0.655784	-0.141118	0.341243	0.325841
O95758	PTBP3	Polypyrimidine tract-binding protein 3 (Regulator of differentiation 1) (Rod1)	Homo sapiens (Human)	59,690	0.180973	0.94912	0.783031	0.151778	0.700647	0.267833	0.0939018	-0.797341	0.138005	0.681287	0.813259	0.116054
O95772	STARD3NL	STARD3 N-terminal-like protein (MLN64 N-terminal domain homolog)	Homo sapiens (Human)	26,655	0.623033	-0.0548931	0.255827	-0.160652	0.488779	-0.164922	0.463732	-0.105759	0.640467	0.110029	0.986574	-0.00427019
O95777	LSM8	U6 snRNA-associated Sm-like protein LSm8	Homo sapiens (Human)	10,403	0.897004	0.13445	0.246144	0.880738	0.386596	0.670772	0.360757	0.746288	0.517052	-0.536322	0.499385	-0.209966
O95782	AP2A1	AP-2 complex subunit alpha-1 (100 kDa coated vesicle protein A) (Adaptor protein complex AP-2 subunit alpha-1) (Adaptor-related protein complex 2 subunit alpha-1) (Alpha-adaptin A) (Alpha1-adaptin) (Clathrin assembly protein complex 2 alpha-A large chain) (Plasma membrane adaptor HA2/AP2 adaptin alpha A subunit)	Homo sapiens (Human)	107,546	0.71377	-0.114322	0.775008	-0.0838047	0.0949037	0.427062	0.923662	0.030517	0.0494888	-0.541384	0.0518136	0.510867
O95785	WIZ	Protein Wiz (Widely-interspaced zinc finger-containing protein) (Zinc finger protein 803)	Homo sapiens (Human)	178,674	0.00329618	-0.705831	0.216048	-0.868169	0.18075	-1.01328	0.817614	-0.162339	0.685793	0.307454	0.876959	-0.145115
O95793	STAU1	Double-stranded RNA-binding protein Staufen homolog 1	Homo sapiens (Human)	63,182	0.172917	-0.0935904	0.237263	-0.22136	1.32226e-06	-0.310455	0.506818	-0.127769	0.0019477	0.216865	0.63523	-0.0890954
O95801	TTC4	Tetratricopeptide repeat protein 4 (TPR repeat protein 4)	Homo sapiens (Human)	44,679	0.62598	-0.208097	0.900121	0.0534037	0.852434	-0.0790313	0.544674	0.261501	0.790386	-0.129066	0.787448	-0.132435
O95810	CAVIN2	Caveolae-associated protein 2 (Cavin-2) (PS-p68) (Phosphatidylserine-binding protein) (Serum deprivation-response protein)	Homo sapiens (Human)	47,173	0.513027	2.00875	0.553468	1.82573			0.933512	-0.183014	0.674672	1.55853	0.711667	-1.37552
O95816	BAG2	BAG family molecular chaperone regulator 2 (BAG-2) (Bcl-2-associated athanogene 2)	Homo sapiens (Human)	23,772	0.520032	-0.285461	0.399153	-0.40252	0.347687	0.304595	0.841903	-0.117059	0.191469	-0.590056	0.166692	0.707115
O95817	BAG3	BAG family molecular chaperone regulator 3 (BAG-3) (Bcl-2-associated athanogene 3) (Bcl-2-binding protein Bis) (Docking protein CAIR-1)	Homo sapiens (Human)	61,595	0.288132	0.157004	0.97639	-0.00455519	0.613272	0.0649437	0.372632	-0.161559	0.506121	0.0920598	0.683102	0.0694989
O95819	MAP4K4	Mitogen-activated protein kinase kinase kinase kinase 4 (EC 2.7.11.1) (HPK/GCK-like kinase HGK) (MAPK/ERK kinase kinase kinase 4) (MEK kinase kinase 4) (MEKKK 4) (Nck-interacting kinase)	Homo sapiens (Human)	142,101	0.412914	-1.2601	0.159211	-2.49221	0.325011	-1.46355	0.585862	-1.23211	0.920919	0.203458	0.643656	1.02866
O95822	MLYCD	Malonyl-CoA decarboxylase, mitochondrial (MCD) (EC 4.1.1.9)	Homo sapiens (Human)	55,003	0.905472	-0.176149	0.254455	-1.94927	0.914943	0.164108	0.303653	-1.77312	0.837364	-0.340257	0.243367	2.11338
O95825	CRYZL1	Quinone oxidoreductase-like protein 1 (EC 1.-.-.-) (Protein 4P11) (Quinone oxidoreductase homolog 1) (QOH-1) (Zeta-crystallin homolog)	Homo sapiens (Human)	38,697	0.76044	-0.11262	0.415163	-0.432156	0.733	0.1352	0.574023	-0.319536	0.568618	-0.247819	0.339605	0.567355
O95831	AIFM1	Apoptosis-inducing factor 1, mitochondrial (EC 1.6.99.-) (Programmed cell death protein 8)	Homo sapiens (Human)	66,901	0.759677	-0.100769	0.139081	-0.507952	0.331992	-0.314101	0.247789	-0.407183	0.498627	0.213332	0.580217	0.193851
O95832	CLDN1	Claudin-1 (Senescence-associated epithelial membrane protein)	Homo sapiens (Human)	22,744	0.94	0.15723	0.473086	1.59951	0.664962	0.897208	0.436846	1.44228	0.65618	-0.739978	0.702017	-0.702302
O95833	CLIC3	Chloride intracellular channel protein 3	Homo sapiens (Human)	26,648	0.857285	-0.234115	0.655593	-0.536287	0.285313	1.05004	0.802432	-0.302172	0.191436	-1.28415	0.0478284	1.58632
O95834	EML2	Echinoderm microtubule-associated protein-like 2 (EMAP-2) (HuEMAP-2)	Homo sapiens (Human)	70,679	0.717822	0.225136	0.676402	-0.315524	0.754733	0.222836	0.471228	-0.540661	0.997304	0.00230035	0.509376	0.53836
O95861	BPNT1	3'(2'),5'-bisphosphate nucleotidase 1 (EC 3.1.3.7) (Bisphosphate 3'-nucleotidase 1) (PAP-inositol 1,4-phosphatase) (PIP)	Homo sapiens (Human)	33,392	0.186265	0.653942	0.615736	0.277251	0.245827	0.585447	0.466899	-0.376691	0.883732	0.068495	0.567786	0.308196
O95864	FADS2	Acyl-CoA 6-desaturase (EC 1.14.19.3) (Delta(6) fatty acid desaturase) (D6D) (Delta(6) desaturase) (Delta-6 desaturase) (Fatty acid desaturase 2)	Homo sapiens (Human)	52,259	0.632805	0.415939	0.411533	-0.685663	0.429615	0.643085	0.206674	-1.1016	0.783352	-0.227146	0.107666	1.32875
O95865	DDAH2	N(G),N(G)-dimethylarginine dimethylaminohydrolase 2 (DDAH-2) (Dimethylarginine dimethylaminohydrolase 2) (EC 3.5.3.18) (DDAHII) (Dimethylargininase-2) (Protein G6a) (S-phase protein)	Homo sapiens (Human)	29,644	0.700018	0.274237	0.390084	0.671813	0.254527	0.754258	0.499238	0.397576	0.265289	-0.480021	0.872181	0.082445
O95870	ABHD16A	Phosphatidylserine lipase ABHD16A (EC 3.1.-.-) (Alpha/beta hydrolase domain-containing protein 16A) (Abhydrolase domain-containing protein 16A) (HLA-B-associated transcript 5) (hBAT5) (Monoacylglycerol lipase ABHD16A) (EC 3.1.1.23) (Protein G5)	Homo sapiens (Human)	63,243	0.138427	-0.810587	0.3804	-0.284702	0.946762	-0.011324	0.336273	0.525884	0.145749	-0.799263	0.394433	0.273378
O95881	TXNDC12	Thioredoxin domain-containing protein 12 (EC 1.8.4.2) (Endoplasmic reticulum resident protein 18) (ER protein 18) (ERp18) (Endoplasmic reticulum resident protein 19) (ER protein 19) (ERp19) (Thioredoxin-like protein p19) (hTLP19)	Homo sapiens (Human)	19,206	0.239427	0.184148	0.315564	-0.193667	0.49238	0.100297	0.0637905	-0.377815	0.611871	0.0838505	0.133729	0.293964
O95900	TRUB2	Mitochondrial mRNA pseudouridine synthase TRUB2 (EC 5.4.99.-)	Homo sapiens (Human)	36,694	0.439905	-0.667151	0.77637	-0.170624	0.170738	0.389655	0.614151	0.496526	0.237253	-1.05681	0.368766	0.56028
O95905	ECD	Protein ecdysoneless homolog (Human suppressor of GCR two) (hSGT1)	Homo sapiens (Human)	72,758	0.815057	-0.215144	0.828568	-0.222846	0.729386	-0.31088	0.994266	-0.00770113	0.919507	0.0957353	0.933693	-0.0880342
O95926	SYF2	Pre-mRNA-splicing factor SYF2 (CCNDBP1-interactor) (p29)	Homo sapiens (Human)	28,722	0.00301845	0.457506	0.0905378	0.184621	0.0116237	0.383992	0.0626474	-0.272885	0.649667	0.0735144	0.19991	0.199371
O95983	MBD3	Methyl-CpG-binding domain protein 3 (Methyl-CpG-binding protein MBD3)	Homo sapiens (Human)	32,844	0.876389	0.15035	0.436637	-0.908479	0.977232	-0.0281654	0.375837	-1.05883	0.856991	0.178516	0.459657	0.880314
O95985	TOP3B	DNA topoisomerase 3-beta-1 (EC 5.6.2.1) (DNA topoisomerase III beta-1)	Homo sapiens (Human)	96,662	0.232834	0.300622	0.0365592	0.592476	0.0316947	0.468952	0.195519	0.291853	0.211854	-0.16833	0.509094	-0.123523
O95989	NUDT3	Diphosphoinositol polyphosphate phosphohydrolase 1 (DIPP-1) (EC 3.6.1.52) (Diadenosine 5',5'''-P1,P6-hexaphosphate hydrolase 1) (EC 3.6.1.-) (Nucleoside diphosphate-linked moiety X motif 3) (Nudix motif 3)	Homo sapiens (Human)	19,471	0.321245	0.353623	0.751853	0.113443	0.902564	-0.0474337	0.241634	-0.240179	0.135532	0.401056	0.559278	-0.160877
O95997	PTTG1	Securin (Esp1-associated protein) (Pituitary tumor-transforming gene 1 protein) (Tumor-transforming protein 1) (hPTTG)	Homo sapiens (Human)	22,024	0.905462	-0.0583161	0.567333	-0.211563	0.00104044	-1.14922	0.680436	-0.153247	0.00198511	1.0909	3.93501e-11	-0.937653
O95999	BCL10	B-cell lymphoma/leukemia 10 (B-cell CLL/lymphoma 10) (Bcl-10) (CARD-containing molecule enhancing NF-kappa-B) (CARD-like apoptotic protein) (hCLAP) (CED-3/ICH-1 prodomain homologous E10-like regulator) (CIPER) (Cellular homolog of vCARMEN) (cCARMEN) (Cellular-E10) (c-E10) (Mammalian CARD-containing adapter molecule E10) (mE10)	Homo sapiens (Human)	26,252	0.0779474	0.193545	0.0264926	0.230865	0.398033	0.0840484	0.718544	0.0373199	0.248053	0.109497	0.0674188	-0.146816
O96000	NDUFB10	NADH dehydrogenase [ubiquinone] 1 beta subcomplex subunit 10 (Complex I-PDSW) (CI-PDSW) (NADH-ubiquinone oxidoreductase PDSW subunit)	Homo sapiens (Human)	20,777	0.724843	0.161111	0.554815	0.255892	0.236526	0.569187	0.809531	0.0947805	0.339086	-0.408076	0.405371	0.313296
O96005	CLPTM1	Cleft lip and palate transmembrane protein 1	Homo sapiens (Human)	76,097	0.896188	-0.0757044	0.730167	0.169143	0.751734	0.173155	0.671575	0.244847	0.690862	-0.24886	0.993097	0.00401253
O96006	ZBED1	E3 SUMO-protein ligase ZBED1 (EC 2.3.2.-) (DNA replication-related element-binding factor) (Putative Ac-like transposable element) (Zinc finger BED domain-containing protein 1) (dREF homolog)	Homo sapiens (Human)	78,156	0.259787	0.227475	0.107469	0.232772	0.103236	0.290193	0.971794	0.00529728	0.673371	-0.0627178	0.644344	0.0574205
O96007	MOCS2	Molybdopterin synthase catalytic subunit (EC 2.8.1.12) (MOCO1-B) (Molybdenum cofactor synthesis protein 2 large subunit) (Molybdenum cofactor synthesis protein 2B) (MOCS2B) (Molybdopterin-synthase large subunit) (MPT synthase large subunit)	Homo sapiens (Human)	20,944	0.210518	2.05678	0.800943	0.395526	0.821925	0.394005	0.223651	-1.66126	0.274983	1.66278	0.999199	-0.00152135
O96008	TOMM40	Mitochondrial import receptor subunit TOM40 homolog (Protein Haymaker) (Translocase of outer membrane 40 kDa subunit homolog) (p38.5)	Homo sapiens (Human)	37,893	0.496996	0.28291	0.38252	-0.508178	0.429873	0.311972	0.16617	-0.791088	0.936873	-0.0290624	0.140043	0.82015
O96011	PEX11B	Peroxisomal membrane protein 11B (Peroxin-11B) (Peroxisomal biogenesis factor 11B) (Protein PEX11 homolog beta) (PEX11-beta)	Homo sapiens (Human)	28,431	0.806023	-0.0451362	0.324956	0.166179	0.24898	0.201867	0.299474	0.211315	0.18456	-0.247003	0.85229	0.0356881
O96013	PAK4	Serine/threonine-protein kinase PAK 4 (EC 2.7.11.1) (p21-activated kinase 4) (PAK-4)	Homo sapiens (Human)	64,072	0.665536	-0.448675	0.690482	-0.364087	0.993133	0.00821103	0.936766	0.0845877	0.659922	-0.456886	0.703275	0.372298
O96017	CHEK2	Serine/threonine-protein kinase Chk2 (EC 2.7.11.1) (CHK2 checkpoint homolog) (Cds1 homolog) (Hucds1) (hCds1) (Checkpoint kinase 2)	Homo sapiens (Human)	60,915	0.946349	0.0717822	0.673124	0.376016	0.800014	0.268681	0.746378	0.304234	0.857007	-0.196899	0.910226	-0.107335
O96019	ACTL6A	Actin-like protein 6A (53 kDa BRG1-associated factor A) (Actin-related protein Baf53a) (ArpNbeta) (BRG1-associated factor 53A) (BAF53A) (INO80 complex subunit K)	Homo sapiens (Human)	47,461	0.865278	0.0656163	0.437047	-0.278499	0.87603	-0.0563973	0.402817	-0.344116	0.760192	0.122014	0.569075	0.222102
O96020	CCNE2	G1/S-specific cyclin-E2	Homo sapiens (Human)	46,757	0.646461	0.125161	0.00812128	0.824879	0.087145	0.590766	0.00541781	0.699718	0.11121	-0.465605	0.476447	-0.234113
O96028	NSD2	Histone-lysine N-methyltransferase NSD2 (EC 2.1.1.357) (Multiple myeloma SET domain-containing protein) (MMSET) (Nuclear SET domain-containing protein 2) (Protein trithorax-5) (Wolf-Hirschhorn syndrome candidate 1 protein)	Homo sapiens (Human)	152,258	0.358214	-0.378671	0.193399	-0.848267	0.196723	-0.486366	0.473326	-0.469595	0.780741	0.107695	0.568142	0.361901
O96033	MOCS2	Molybdopterin synthase sulfur carrier subunit (MOCO1-A) (Molybdenum cofactor synthesis protein 2 small subunit) (Molybdenum cofactor synthesis protein 2A) (MOCS2A) (Molybdopterin-synthase small subunit) (Sulfur carrier protein MOCS2A)	Homo sapiens (Human)	9,755	0.317922	-0.610426	0.155801	-1.41292	0.290494	-3.36034	0.404405	-0.802494	0.374378	2.74991	0.536949	-1.94741
P00156	MT-CYB	Cytochrome b (Complex III subunit 3) (Complex III subunit III) (Cytochrome b-c1 complex subunit 3) (Ubiquinol-cytochrome-c reductase complex cytochrome b subunit)	Homo sapiens (Human)	42,718	0.964678	0.0384055	0.394961	-0.849811	0.283912	-1.08114	0.373137	-0.888216	0.266358	1.11954	0.836755	-0.231325
P00167	CYB5A	Cytochrome b5 (Microsomal cytochrome b5 type A) (MCB5)	Homo sapiens (Human)	15,330	0.965106	0.0511045	0.935152	-0.0858576	0.95753	-0.0466957	0.905149	-0.136962	0.921147	0.0978003	0.9629	0.0391619
P00338	LDHA	L-lactate dehydrogenase A chain (LDH-A) (EC 1.1.1.27) (Cell proliferation-inducing gene 19 protein) (LDH muscle subunit) (LDH-M) (Renal carcinoma antigen NY-REN-59)	Homo sapiens (Human)	36,689	0.0527052	1.01613	0.81215	0.124906	0.0380594	1.04592	0.0745322	-0.891228	0.948339	-0.029786	0.0608379	0.921014
P00367	GLUD1	Glutamate dehydrogenase 1, mitochondrial (GDH 1) (EC 1.4.1.3)	Homo sapiens (Human)	61,398	0.990574	0.00323073	0.307243	-0.292047	0.477756	0.186948	0.299013	-0.295278	0.485712	-0.183717	0.0910292	0.478995
P00374	DHFR	Dihydrofolate reductase (EC 1.5.1.3)	Homo sapiens (Human)	21,453	0.862418	0.049842	0.370344	-0.298626	0.0606556	0.327744	0.303499	-0.348468	0.264415	-0.277902	0.0410263	0.626369
P00387	CYB5R3	NADH-cytochrome b5 reductase 3 (B5R) (Cytochrome b5 reductase) (EC 1.6.2.2) (Diaphorase-1) [Cleaved into: NADH-cytochrome b5 reductase 3 membrane-bound form			0.655802	-0.197118	0.736524	-0.13788	0.825134	-0.0961982	0.901095	0.0592373	0.840232	-0.10092	0.929965	0.0416822
P00390	GSR	Glutathione reductase, mitochondrial (GR) (GRase) (EC 1.8.1.7)	Homo sapiens (Human)	56,257	0.901036	0.0676394	0.985589	-0.00976146	0.497998	0.349084	0.888956	-0.0774008	0.597154	-0.281445	0.504391	0.358846
P00395	MT-CO1	Cytochrome c oxidase subunit 1 (EC 7.1.1.9) (Cytochrome c oxidase polypeptide I)	Homo sapiens (Human)	57,041	0.607293	1.41627	0.909238	-0.411274	0.937299	0.265339	0.449649	-1.82754	0.574654	1.15093	0.827376	0.676613
P00403	MT-CO2	Cytochrome c oxidase subunit 2 (EC 7.1.1.9) (Cytochrome c oxidase polypeptide II)	Homo sapiens (Human)	25,565	0.872383	-0.187954	0.536434	-0.691551	0.520226	-0.773837	0.613562	-0.503596	0.591975	0.585882	0.936471	-0.0822857
P00414	MT-CO3	Cytochrome c oxidase subunit 3 (EC 7.1.1.9) (Cytochrome c oxidase polypeptide III)	Homo sapiens (Human)	29,951	0.0296969	-0.380423	0.727425	-0.0744691	0.249972	-0.189667	0.051821	0.305954	0.0161499	-0.190756	0.430115	-0.115198
P00441	SOD1	Superoxide dismutase [Cu-Zn] (EC 1.15.1.1) (Superoxide dismutase 1) (hSod1)	Homo sapiens (Human)	15,936	0.224145	0.445373	0.0370988	0.691162	0.172499	0.483558	0.422776	0.24579	0.918321	-0.0381849	0.539624	-0.207605
P00491	PNP	Purine nucleoside phosphorylase (PNP) (EC 2.4.2.1) (Inosine phosphorylase) (Inosine-guanosine phosphorylase)	Homo sapiens (Human)	32,118	0.702875	0.160663	0.956771	0.0248247	0.0533881	0.779305	0.764351	-0.135838	0.116095	-0.618642	0.0663846	0.75448
P00492	HPRT1	Hypoxanthine-guanine phosphoribosyltransferase (HGPRT) (HGPRTase) (EC 2.4.2.8)	Homo sapiens (Human)	24,579	0.546906	0.364674	0.773778	-0.165692	0.0644771	0.991548	0.393679	-0.530366	0.259828	-0.626874	0.0308234	1.15724
P00505	GOT2	Aspartate aminotransferase, mitochondrial (mAspAT) (EC 2.6.1.1) (EC 2.6.1.7) (Fatty acid-binding protein) (FABP-1) (Glutamate oxaloacetate transaminase 2) (Kynurenine aminotransferase 4) (Kynurenine aminotransferase IV) (Kynurenine--oxoglutarate transaminase 4) (Kynurenine--oxoglutarate transaminase IV) (Plasma membrane-associated fatty acid-binding protein) (FABPpm) (Transaminase A)	Homo sapiens (Human)	47,518	0.813947	0.0720004	0.220666	-0.504419	0.272342	0.355562	0.163362	-0.57642	0.344846	-0.283562	0.0374997	0.859981
P00519	ABL1	Tyrosine-protein kinase ABL1 (EC 2.7.10.2) (Abelson murine leukemia viral oncogene homolog 1) (Abelson tyrosine-protein kinase 1) (Proto-oncogene c-Abl) (p150)	Homo sapiens (Human)	122,873	0.68154	0.11843	0.370322	-0.937581	0.202785	-0.760934	0.306645	-1.05601	0.13177	0.879364	0.870607	0.176647
P00533	EGFR	Epidermal growth factor receptor (EC 2.7.10.1) (Proto-oncogene c-ErbB-1) (Receptor tyrosine-protein kinase erbB-1)	Homo sapiens (Human)	134,277	0.903739	0.0573831	0.312443	-0.468222	0.976705	0.0124177	0.319917	-0.525605	0.927586	0.0449654	0.30785	0.480639
P00558	PGK1	Phosphoglycerate kinase 1 (EC 2.7.2.3) (Cell migration-inducing gene 10 protein) (Primer recognition protein 2) (PRP 2)	Homo sapiens (Human)	44,615	0.495204	0.186591	0.184724	-0.412425	0.0623371	0.441555	0.057479	-0.599016	0.323016	-0.254964	0.0041677	0.85398
P00568	AK1	Adenylate kinase isoenzyme 1 (AK 1) (EC 2.7.4.3) (EC 2.7.4.6) (ATP-AMP transphosphorylase 1) (ATP:AMP phosphotransferase) (Adenylate monophosphate kinase) (Myokinase)	Homo sapiens (Human)	21,635	0.182141	0.738168	0.281867	0.611311	0.279315	0.609495	0.758456	-0.126857	0.770929	0.128673	0.996873	-0.0018151
P00813	ADA	Adenosine deaminase (EC 3.5.4.4) (Adenosine aminohydrolase)	Homo sapiens (Human)	40,764	0.808589	0.669354	0.92169	0.228343	0.279684	2.21007	0.87219	-0.441011	0.550652	-1.54072	0.341356	1.98173
P00846	MT-ATP6	ATP synthase subunit a (F-ATPase protein 6)	Homo sapiens (Human)	24,817	0.778629	-0.771053	0.702731	-1.14032					0.84304	0.834302	0.915387	-0.465039
P00918	CA2	Carbonic anhydrase 2 (EC 4.2.1.1) (Carbonate dehydratase II) (Carbonic anhydrase C) (CAC) (Carbonic anhydrase II) (CA-II)	Homo sapiens (Human)	29,246	0.00537588	0.270476	0.969767	-0.00839203	0.264849	0.159108	0.200986	-0.278868	0.423011	0.111368	0.499297	0.167501
P00966	ASS1	Argininosuccinate synthase (EC 6.3.4.5) (Citrulline--aspartate ligase)	Homo sapiens (Human)	46,530	0.807612	-0.181995	0.292853	-0.643863	0.247135	0.672988	0.565389	-0.461868	0.232198	-0.854983	0.0465142	1.31685
P01023	A2M	Alpha-2-macroglobulin (Alpha-2-M) (C3 and PZP-like alpha-2-macroglobulin domain-containing protein 5)	Homo sapiens (Human)	163,291	0.329883	0.926693	0.610005	-0.666209	0.164082	1.12598	0.197181	-1.5929	0.772981	-0.199286	0.108025	1.79219
P01033	TIMP1	Metalloproteinase inhibitor 1 (Erythroid-potentiating activity) (EPA) (Fibroblast collagenase inhibitor) (Collagenase inhibitor) (Tissue inhibitor of metalloproteinases 1) (TIMP-1)	Homo sapiens (Human)	23,171	0.0779934	-0.332785	0.262105	-1.28573	0.0434839	-0.469667	0.399606	-0.95294	0.502904	0.136882	0.475169	0.816058
P01034	CST3	Cystatin-C (Cystatin-3) (Gamma-trace) (Neuroendocrine basic polypeptide) (Post-gamma-globulin)	Homo sapiens (Human)	15,799	0.324871	0.12901	0.0747021	-0.171966	0.792153	-0.0235685	0.057696	-0.300975	0.323018	0.152578	0.240333	0.148397
P01106	MYC	Myc proto-oncogene protein (Class E basic helix-loop-helix protein 39) (bHLHe39) (Proto-oncogene c-Myc) (Transcription factor p64)	Homo sapiens (Human)	48,804	0.234123	3.00684	0.697599	1.13199	0.451101	1.93272	0.212592	-1.87484	0.0706069	1.07411	0.609217	0.800727
P01111	NRAS	GTPase NRas (EC 3.6.5.2) (Transforming protein N-Ras)	Homo sapiens (Human)	21,229	0.167067	-0.265658	0.0490228	-0.560805	0.234764	-0.113834	0.358294	-0.295147	0.450407	-0.151824	0.0925029	0.446971
P01116	KRAS	GTPase KRas (EC 3.6.5.2) (K-Ras 2) (Ki-Ras) (c-K-ras) (c-Ki-ras) [Cleaved into: GTPase KRas, N-terminally processed]	Homo sapiens (Human)	21,656	0.4257	0.717796	0.637399	0.448935	0.388205	0.767719	0.770976	-0.268861	0.953663	-0.0499228	0.72695	0.318784
P01130	LDLR	Low-density lipoprotein receptor (LDL receptor)	Homo sapiens (Human)	95,376	0.523786	-0.362184	0.495778	-0.604635	0.872882	-0.077804	0.731613	-0.242452	0.50802	-0.28438	0.474642	0.526831
P01137	TGFB1	Transforming growth factor beta-1 proprotein [Cleaved into: Latency-associated peptide (LAP)			0.904777	0.040745	0.0626485	-0.278999	0.741084	0.0756151	0.311255	-0.319744	0.922842	-0.0348702	0.0618985	0.354614
P01891					0.676282	0.541206	0.441821	-0.993014	0.735094	0.361186	0.246211	-1.53422	0.889238	0.180019	0.253122	1.3542
P02461	COL3A1	Collagen alpha-1(III) chain	Homo sapiens (Human)	138,564	0.581912	0.661249	0.995832	-0.00722292	0.918924	0.128428	0.610222	-0.668472	0.651053	0.532822	0.921393	0.135651
P02462	COL4A1	Collagen alpha-1(IV) chain [Cleaved into: Arresten]	Homo sapiens (Human)	160,611	0.114571	0.332743	0.716276	-0.0622097	0.0660339	0.368529	0.00363985	-0.394953	0.83452	-0.035786	0.00029744	0.430739
P02511	CRYAB	Alpha-crystallin B chain (Alpha(B)-crystallin) (Heat shock protein beta-5) (HspB5) (Renal carcinoma antigen NY-REN-27) (Rosenthal fiber component)	Homo sapiens (Human)	20,159	0.98197	0.0222547	0.927637	-0.075774	0.967926	-0.0369161	0.916279	-0.0980287	0.950885	0.0591708	0.963367	0.0388579
P02545	LMNA	Prelamin-A/C [Cleaved into: Lamin-A/C (70 kDa lamin) (Renal carcinoma antigen NY-REN-32)]	Homo sapiens (Human)	74,139	0.828065	0.0459937	0.23967	-0.237489	0.646107	0.0915397	0.196778	-0.283483	0.827702	-0.045546	0.109648	0.329029
P02751	FN1	Fibronectin (FN) (Cold-insoluble globulin) (CIG) [Cleaved into: Anastellin			0.513339	0.309526	0.148953	-0.67178	0.68017	0.174355	0.061288	-0.981307	0.780862	0.135171	0.0784873	0.846136
P02786	TFRC	Transferrin receptor protein 1 (TR) (TfR) (TfR1) (Trfr) (T9) (p90) (CD antigen CD71) [Cleaved into: Transferrin receptor protein 1, serum form (sTfR)]	Homo sapiens (Human)	84,871	0.689357	-0.112947	0.190212	-0.376489	0.691352	0.114255	0.394771	-0.263541	0.457554	-0.227202	0.124383	0.490744
P02792	FTL	Ferritin light chain (Ferritin L subunit)	Homo sapiens (Human)	20,020	0.00543364	-0.270036	0.0187488	0.175426	0.0143942	-0.229662	7.06361e-06	0.445462	0.696284	-0.0403742	1.47884e-05	-0.405088
P02794	FTH1	Ferritin heavy chain (Ferritin H subunit) (EC 1.16.3.1) (Cell proliferation-inducing gene 15 protein) [Cleaved into: Ferritin heavy chain, N-terminally processed]	Homo sapiens (Human)	21,226	0.623058	-0.24888	0.225266	0.599182	0.67466	0.206414	0.121428	0.848062	0.387878	-0.455294	0.414525	-0.392767
P03905	MT-ND4	NADH-ubiquinone oxidoreductase chain 4 (EC 7.1.1.2) (NADH dehydrogenase subunit 4)	Homo sapiens (Human)	51,581	0.583628	0.634309	0.271072	1.10462	0.853932	0.234532	0.431646	0.470313	0.685303	0.399776	0.277221	-0.870089
P03915	MT-ND5	NADH-ubiquinone oxidoreductase chain 5 (EC 7.1.1.2) (NADH dehydrogenase subunit 5)	Homo sapiens (Human)	67,027	0.0171513	0.951365	0.798429	-0.228528	0.907263	0.0817507	0.142114	-1.17989	0.134575	0.869614	0.753858	0.310278
P03923	MT-ND6	NADH-ubiquinone oxidoreductase chain 6 (EC 7.1.1.2) (NADH dehydrogenase subunit 6)	Homo sapiens (Human)	18,622	0.362711	-0.810901	0.0776834	-2.83414	0.865527	0.131169	0.231017	-2.02324	0.313297	-0.94207	0.0690261	2.96531
P03973	SLPI	Antileukoproteinase (ALP) (BLPI) (HUSI-1) (Mucus proteinase inhibitor) (MPI) (Protease inhibitor WAP4) (Secretory leukocyte protease inhibitor) (Seminal proteinase inhibitor) (WAP four-disulfide core domain protein 4)	Homo sapiens (Human)	14,326	0.836812	-0.143562	0.578904	-0.61974	0.555139	-0.578741	0.646676	-0.476179	0.625308	0.435179	0.973774	0.0409994
P04040	CAT	Catalase (EC 1.11.1.6)	Homo sapiens (Human)	59,756	0.448075	0.364136	0.233851	-0.677569	0.371973	0.422022	0.0409832	-1.04171	0.892035	-0.0578861	0.028088	1.09959
P04049	RAF1	RAF proto-oncogene serine/threonine-protein kinase (EC 2.7.11.1) (Proto-oncogene c-RAF) (cRaf) (Raf-1)	Homo sapiens (Human)	73,052	0.960754	-0.165957	0.993623	0.0252864	0.840004	-0.775225	0.954062	0.191244	0.878013	0.609267	0.832872	-0.800511
P04062	GBA	Lysosomal acid glucosylceramidase (Lysosomal acid GCase) (EC 3.2.1.45) (Acid beta-glucosidase) (Alglucerase) (Beta-glucocerebrosidase) (Beta-GC) (Cholesterol glucosyltransferase) (SGTase) (EC 2.4.1.-) (Cholesteryl-beta-glucosidase) (EC 3.2.1.-) (D-glucosyl-N-acylsphingosine glucohydrolase) (Imiglucerase)	Homo sapiens (Human)	59,716	0.757775	0.0736577	0.49563	-0.160125	0.966877	-0.00970538	0.142226	-0.233783	0.597257	0.0833631	0.236362	0.150419
P04075	ALDOA	Fructose-bisphosphate aldolase A (EC 4.1.2.13) (Lung cancer antigen NY-LU-1) (Muscle-type aldolase)	Homo sapiens (Human)	39,420	0.640321	0.138551	0.694039	-0.128905	0.885428	0.0520626	0.382697	-0.267456	0.804003	0.0864881	0.625507	0.180967
P04080	CSTB	Cystatin-B (CPI-B) (Liver thiol proteinase inhibitor) (Stefin-B)	Homo sapiens (Human)	11,140	0.799834	-0.257116	0.482429	-0.77416	0.953367	0.0531003	0.702898	-0.517045	0.800154	-0.310216	0.521127	0.827261
P04083	ANXA1	Annexin A1 (Annexin I) (Annexin-1) (Calpactin II) (Calpactin-2) (Chromobindin-9) (Lipocortin I) (Phospholipase A2 inhibitory protein) (p35)	Homo sapiens (Human)	38,714	0.571259	0.149616	0.13059	-0.386734	0.592932	0.13868	0.0435759	-0.53635	0.966626	0.0109362	0.0488108	0.525414
P04150	NR3C1	Glucocorticoid receptor (GR) (Nuclear receptor subfamily 3 group C member 1)	Homo sapiens (Human)	85,659	0.881558	-0.0749808	0.805952	-0.121154	0.996084	-0.00240935	0.932601	-0.0461731	0.896308	-0.0725715	0.821509	0.118745
P04156	PRNP	Major prion protein (PrP) (ASCR) (PrP27-30) (PrP33-35C) (CD antigen CD230)	Homo sapiens (Human)	27,661	0.0396603	-0.288145	0.894298	-0.0134531	0.229141	-0.141891	0.0167127	0.274692	0.301756	-0.146254	0.188999	-0.128438
P04179	SOD2	Superoxide dismutase [Mn], mitochondrial (EC 1.15.1.1)	Homo sapiens (Human)	24,750	0.340243	0.20219	0.158853	-1.04239	0.534156	-0.498144	0.080715	-1.24458	0.362474	0.700334	0.574044	0.544241
P04181	OAT	Ornithine aminotransferase, mitochondrial (EC 2.6.1.13) (Ornithine delta-aminotransferase) (Ornithine--oxo-acid aminotransferase) [Cleaved into: Ornithine aminotransferase, hepatic form			0.906434	-0.0232239	0.383938	-0.190099	0.82772	-0.0517775	0.405759	-0.166875	0.903327	0.0285537	0.599322	0.138321
P04183	TK1	Thymidine kinase, cytosolic (EC 2.7.1.21)	Homo sapiens (Human)	25,469	0.470619	0.472299	0.413153	0.518279	0.815477	-0.210034	0.862817	0.04598	0.302057	0.682334	0.257544	-0.728314
P04216	THY1	Thy-1 membrane glycoprotein (CDw90) (Thy-1 antigen) (CD antigen CD90)	Homo sapiens (Human)	17,935	0.942093	0.122922	0.593243	1.10943	0.720879	0.610165	0.611597	0.986506	0.756213	-0.487243	0.781764	-0.499264
P04406	GAPDH	Glyceraldehyde-3-phosphate dehydrogenase (GAPDH) (EC 1.2.1.12) (Peptidyl-cysteine S-nitrosylase GAPDH) (EC 2.6.99.-)	Homo sapiens (Human)	36,053	0.905044	0.0225538	0.333047	-0.228726	0.958259	0.0102127	0.270281	-0.25128	0.94347	0.0123411	0.297102	0.238939
P04424	ASL	Argininosuccinate lyase (ASAL) (EC 4.3.2.1) (Arginosuccinase)	Homo sapiens (Human)	51,658	0.14169	1.03717	0.224636	0.835189	0.457941	0.533406	0.340877	-0.201986	0.343984	0.503768	0.566464	-0.301783
P04440	HLA-DPB1	HLA class II histocompatibility antigen, DP beta 1 chain (HLA class II histocompatibility antigen, DP(W4) beta chain) (MHC class II antigen DPB1)	Homo sapiens (Human)	29,159	0.939911	0.314274			0.959111	-0.213842	0.909508	-0.428518	0.901802	0.528116	0.978936	-0.0995977
P04626	ERBB2	Receptor tyrosine-protein kinase erbB-2 (EC 2.7.10.1) (Metastatic lymph node gene 19 protein) (MLN 19) (Proto-oncogene Neu) (Proto-oncogene c-ErbB-2) (Tyrosine kinase-type cell surface receptor HER2) (p185erbB2) (CD antigen CD340)	Homo sapiens (Human)	137,910	0.784256	0.332866	0.486494	-0.928762	0.997554	0.00386692	0.366156	-1.26163	0.802516	0.328999	0.510711	0.932629
P04632	CAPNS1	Calpain small subunit 1 (CSS1) (Calcium-activated neutral proteinase small subunit) (CANP small subunit) (Calcium-dependent protease small subunit) (CDPS) (Calcium-dependent protease small subunit 1) (Calpain regulatory subunit)	Homo sapiens (Human)	28,316	0.169598	0.843145	0.741816	0.198977	0.12946	0.824476	0.341816	-0.644168	0.975179	0.0186689	0.314241	0.625499
P04792	HSPB1	Heat shock protein beta-1 (HspB1) (28 kDa heat shock protein) (Estrogen-regulated 24 kDa protein) (Heat shock 27 kDa protein) (HSP 27) (Stress-responsive protein 27) (SRP27)	Homo sapiens (Human)	22,783	0.291394	0.545963	0.631184	-0.245549	0.0593999	0.93781	0.0862146	-0.791513	0.370496	-0.391847	0.00895549	1.18336
P04818	TYMS	Thymidylate synthase (TS) (TSase) (EC 2.1.1.45)	Homo sapiens (Human)	35,716	0.3967	0.403101	0.987279	0.00933977	0.160837	0.669522	0.365619	-0.393761	0.157111	-0.26642	0.122585	0.660182
P04843	RPN1	Dolichyl-diphosphooligosaccharide--protein glycosyltransferase subunit 1 (Dolichyl-diphosphooligosaccharide--protein glycosyltransferase 67 kDa subunit) (Ribophorin I) (RPN-I) (Ribophorin-1)	Homo sapiens (Human)	68,569	0.638117	-0.175668	0.196821	-0.502826	0.319284	0.363394	0.422193	-0.327157	0.129091	-0.539062	0.0319623	0.86622
P04844	RPN2	Dolichyl-diphosphooligosaccharide--protein glycosyltransferase subunit 2 (Dolichyl-diphosphooligosaccharide--protein glycosyltransferase 63 kDa subunit) (RIBIIR) (Ribophorin II) (RPN-II) (Ribophorin-2)	Homo sapiens (Human)	69,284	0.573358	0.234235	0.656513	-0.191846	0.804419	0.100843	0.337718	-0.426081	0.746983	0.133392	0.503461	0.292689
P04899	GNAI2	Guanine nucleotide-binding protein G(i) subunit alpha-2 (Adenylate cyclase-inhibiting G alpha protein)	Homo sapiens (Human)	40,451	0.453687	0.389417	0.854748	0.0834961	0.943339	-0.0372798	0.514402	-0.305921	0.424987	0.426697	0.801592	-0.120776
P04920	SLC4A2	Anion exchange protein 2 (AE 2) (Anion exchanger 2) (Non-erythroid band 3-like protein) (BND3L) (Solute carrier family 4 member 2)	Homo sapiens (Human)	137,009	0.535258	0.341246	0.511285	-0.40311	0.647573	-0.298997	0.18643	-0.744355	0.291278	0.640243	0.876493	0.104113
P05023	ATP1A1	Sodium/potassium-transporting ATPase subunit alpha-1 (Na(+)/K(+) ATPase alpha-1 subunit) (EC 7.2.2.13) (Sodium pump subunit alpha-1)	Homo sapiens (Human)	112,896	0.959042	0.012425	0.0171105	-0.617101	0.686673	0.0948504	0.0223421	-0.629526	0.741455	-0.0824253	0.00915502	0.711952
P05026	ATP1B1	Sodium/potassium-transporting ATPase subunit beta-1 (Sodium/potassium-dependent ATPase subunit beta-1)	Homo sapiens (Human)	35,061	0.686251	-0.312621	0.394651	-0.882984	0.662146	0.259335	0.573891	-0.570363	0.373724	-0.571955	0.22376	1.14232
P05062	ALDOB	Fructose-bisphosphate aldolase B (EC 4.1.2.13) (Liver-type aldolase)	Homo sapiens (Human)	39,473	0.256455	-0.689463	0.148123	-3.55676	0.0464675	-1.16844	0.251369	-2.86729	0.516276	0.478977	0.338406	2.38832
P05067	APP	Amyloid-beta precursor protein (APP) (ABPP) (APPI) (Alzheimer disease amyloid protein) (Amyloid precursor protein) (Amyloid-beta A4 protein) (Cerebral vascular amyloid peptide) (CVAP) (PreA4) (Protease nexin-II) (PN-II) [Cleaved into: N-APP			0.484417	0.18238	0.842976	-0.0600209	0.961879	0.013384	0.45342	-0.242401	0.574484	0.168996	0.828247	0.073405
P05091	ALDH2	Aldehyde dehydrogenase, mitochondrial (EC 1.2.1.3) (ALDH class 2) (ALDH-E2) (ALDHI)	Homo sapiens (Human)	56,381	0.703003	-0.11891	0.0707602	-0.456802	0.95658	0.00994214	0.320184	-0.337892	0.651359	-0.128852	0.0375723	0.466744
P05106	ITGB3	Integrin beta-3 (Platelet membrane glycoprotein IIIa) (GPIIIa) (CD antigen CD61)	Homo sapiens (Human)	87,058	0.53501	-0.078976	0.0285547	-0.174184	0.4851	-0.0705978	0.39938	-0.0952081	0.946702	-0.00837815	0.264582	0.103586
P05114	HMGN1	Non-histone chromosomal protein HMG-14 (High mobility group nucleosome-binding domain-containing protein 1)	Homo sapiens (Human)	10,659	0.930605	-0.0166317	0.702626	-0.0831876	0.863519	0.0320369	0.77807	-0.066556	0.801599	-0.0486686	0.62228	0.115225
P05121	SERPINE1	Plasminogen activator inhibitor 1 (PAI) (PAI-1) (Endothelial plasminogen activator inhibitor) (Serpin E1)	Homo sapiens (Human)	45,060	0.192982	3.40341	0.40128	2.64067	0.450711	2.34894	0.689728	-0.762747	0.570303	1.05448	0.909001	-0.291731
P05141	SLC25A5	ADP/ATP translocase 2 (ADP,ATP carrier protein 2) (ADP,ATP carrier protein, fibroblast isoform) (Adenine nucleotide translocator 2) (ANT 2) (Solute carrier family 25 member 5) [Cleaved into: ADP/ATP translocase 2, N-terminally processed]	Homo sapiens (Human)	32,852	0.837737	-0.0686218	0.812044	0.11513	0.254791	0.349703	0.709019	0.183752	0.151996	-0.418325	0.604514	0.234573
P05161	ISG15	Ubiquitin-like protein ISG15 (Interferon-induced 15 kDa protein) (Interferon-induced 17 kDa protein) (IP17) (Ubiquitin cross-reactive protein) (hUCRP)	Homo sapiens (Human)	17,888	0.736082	0.335717	0.959162	-0.0507324	0.288994	0.970094	0.694132	-0.38645	0.504198	-0.634377	0.287747	1.02083
P05165	PCCA	Propionyl-CoA carboxylase alpha chain, mitochondrial (PCCase subunit alpha) (EC 6.4.1.3) (Propanoyl-CoA:carbon dioxide ligase subunit alpha)	Homo sapiens (Human)	80,059	0.738624	0.204461	0.483855	-0.499761	0.828316	-0.152182	0.290492	-0.704221	0.59174	0.356643	0.634293	0.347579
P05166	PCCB	Propionyl-CoA carboxylase beta chain, mitochondrial (PCCase subunit beta) (EC 6.4.1.3) (Propanoyl-CoA:carbon dioxide ligase subunit beta)	Homo sapiens (Human)	58,216	0.924649	0.124719	0.343603	-1.64154	0.208625	-2.52773	0.315083	-1.76626	0.192606	2.65244	0.689337	-0.886182
P05186	ALPL	Alkaline phosphatase, tissue-nonspecific isozyme (AP-TNAP) (TNSALP) (EC 3.1.3.1) (Alkaline phosphatase liver/bone/kidney isozyme)	Homo sapiens (Human)	57,305	0.329941	0.438459	0.139553	-0.756949	0.679295	0.19203	0.0233405	-1.19541	0.614191	0.246429	0.0649869	0.948979
P05198	EIF2S1	Eukaryotic translation initiation factor 2 subunit 1 (Eukaryotic translation initiation factor 2 subunit alpha) (eIF-2-alpha) (eIF-2A) (eIF-2alpha)	Homo sapiens (Human)	36,112	0.731224	-0.150891	0.816485	0.0983435	0.459301	0.274245	0.586316	0.249235	0.308799	-0.425136	0.670441	0.175901
P05204	HMGN2	Non-histone chromosomal protein HMG-17 (High mobility group nucleosome-binding domain-containing protein 2)	Homo sapiens (Human)	9,393	0.8968	0.0121938	0.00527252	0.34069	0.179976	0.151511	0.015105	0.328496	0.204386	-0.139317	0.0662096	-0.189179
P05362	ICAM1	Intercellular adhesion molecule 1 (ICAM-1) (Major group rhinovirus receptor) (CD antigen CD54)	Homo sapiens (Human)	57,825	0.343462	-0.681421	0.342433	0.453745	0.652654	-0.329469	0.0516478	1.13517	0.663622	-0.351952	0.204414	-0.783214
P05386	RPLP1	60S acidic ribosomal protein P1 (Large ribosomal subunit protein P1)	Homo sapiens (Human)	11,514	0.823759	-0.245727	0.745406	-0.396714	0.952398	-0.0719014	0.885142	-0.150987	0.886255	-0.173826	0.80616	0.324813
P05387	RPLP2	60S acidic ribosomal protein P2 (Large ribosomal subunit protein P2) (Renal carcinoma antigen NY-REN-44)	Homo sapiens (Human)	11,665	0.00633326	-1.00788	0.784199	-0.0906534	0.110826	-0.586308	2.34224e-06	0.917227	0.220922	-0.421573	0.105203	-0.495655
P05388	RPLP0	60S acidic ribosomal protein P0 (60S ribosomal protein L10E) (Large ribosomal subunit protein uL10)	Homo sapiens (Human)	34,274	0.384274	-0.412323	0.120079	-0.829313	0.302461	-0.488111	0.436452	-0.416991	0.87567	0.0757886	0.546098	0.341202
P05412	JUN	Transcription factor AP-1 (Activator protein 1) (AP1) (Proto-oncogene c-Jun) (V-jun avian sarcoma virus 17 oncogene homolog) (p39)	Homo sapiens (Human)	35,676	0.353675	2.35251	0.893369	0.488989			0.527169	-1.86352	0.835101	0.352222	0.628165	1.5113
P05413	FABP3	Fatty acid-binding protein, heart (Fatty acid-binding protein 3) (Heart-type fatty acid-binding protein) (H-FABP) (Mammary-derived growth inhibitor) (MDGI) (Muscle fatty acid-binding protein) (M-FABP)	Homo sapiens (Human)	14,858	0.67403	-0.472233	0.989331	0.0150921	0.972876	0.0311727	0.720745	0.487325	0.67328	-0.503405	0.989303	0.0160806
P05423	POLR3D	DNA-directed RNA polymerase III subunit RPC4 (RNA polymerase III subunit C4) (DNA-directed RNA polymerase III subunit D) (Protein BN51) (RNA polymerase III 47 kDa subunit) (RPC53 homolog)	Homo sapiens (Human)	44,396	0.406418	0.930685	0.231115	1.18479	0.578017	0.525681	0.801206	0.254109	0.683421	0.405004	0.461205	-0.659113
P05455	SSB	Lupus La protein (La autoantigen) (La ribonucleoprotein) (Sjoegren syndrome type B antigen) (SS-B)	Homo sapiens (Human)	46,837	0.926136	-0.0230377	0.446128	-0.227081	0.123236	0.312967	0.506284	-0.204043	0.112422	-0.336005	0.0410683	0.540048
P05496	ATP5MC1	ATP synthase F(0) complex subunit C1, mitochondrial (ATP synthase lipid-binding protein) (ATP synthase membrane subunit c locus 1) (ATP synthase proteolipid P1) (ATP synthase proton-transporting mitochondrial F(0) complex subunit C1) (ATPase protein 9) (ATPase subunit c)	Homo sapiens (Human)	14,277	0.429537	-0.126417	0.908274	-0.0089043	0.00512142	-0.245797	0.457536	0.117513	0.46551	0.11938	0.00500169	-0.236893
P05534					0.657236	0.0408838	0.497686	-0.0847224	0.8692	0.016682	0.211713	-0.125606	0.724847	0.0242019	0.3344	0.101404
P05549	TFAP2A	Transcription factor AP-2-alpha (AP2-alpha) (AP-2 transcription factor) (Activating enhancer-binding protein 2-alpha) (Activator protein 2) (AP-2)	Homo sapiens (Human)	48,062	0.448824	-0.1007	0.452309	-0.125291	0.353134	-0.11526	0.889089	-0.0245909	0.915233	0.0145601	0.952887	0.0100308
P05556	ITGB1	Integrin beta-1 (Fibronectin receptor subunit beta) (Glycoprotein IIa) (GPIIA) (VLA-4 subunit beta) (CD antigen CD29)	Homo sapiens (Human)	88,415	0.487796	0.198686	0.564271	-0.191483	0.464106	0.240926	0.215995	-0.390169	0.891539	-0.0422399	0.222086	0.432409
P05783	KRT18	Keratin, type I cytoskeletal 18 (Cell proliferation-inducing gene 46 protein) (Cytokeratin-18) (CK-18) (Keratin-18) (K18)	Homo sapiens (Human)	48,058	0.12348	0.63137	0.844988	-0.0746645	0.155063	0.596544	0.0822931	-0.706034	0.932163	0.0348259	0.104515	0.671208
P05976	MYL1	Myosin light chain 1/3, skeletal muscle isoform (MLC1/MLC3) (MLC1F/MLC3F) (Myosin light chain alkali 1/2) (Myosin light chain A1/A2)	Homo sapiens (Human)	21,145	0.860319	-0.0842357	0.338653	0.525324	0.433585	0.33778	0.128614	0.609559	0.0957016	-0.422016	0.602174	-0.187543
P06132	UROD	Uroporphyrinogen decarboxylase (UPD) (URO-D) (EC 4.1.1.37)	Homo sapiens (Human)	40,787	0.476234	-0.53818	0.669045	-0.292157	0.522007	0.369212	0.762409	0.246023	0.213072	-0.907393	0.304319	0.661369
P06241	FYN	Tyrosine-protein kinase Fyn (EC 2.7.10.2) (Proto-oncogene Syn) (Proto-oncogene c-Fyn) (Src-like kinase) (SLK) (p59-Fyn)	Homo sapiens (Human)	60,762	0.0645585	0.612747	0.140893	-0.787283	0.471131	0.338662	0.00547146	-1.40003	0.554638	0.274084	0.0497624	1.12595
P06280	GLA	Alpha-galactosidase A (EC 3.2.1.22) (Alpha-D-galactosidase A) (Alpha-D-galactoside galactohydrolase) (Galactosylgalactosylglucosylceramidase GLA) (EC 3.2.1.47) (Melibiase) (Agalsidase)	Homo sapiens (Human)	48,767	0.515919	0.41355	0.932388	0.0659203	0.921965	0.0632838	0.621298	-0.34763	0.582587	0.350267	0.997196	-0.00263654
P06307	CCK	Cholecystokinin (CCK) [Cleaved into: Cholecystokinin-58 (CCK58)			1.76766e-09	1.77241	0.0739716	0.763524	0.393381	0.575672	0.00173554	-1.00888	0.0510036	1.19674	0.784509	-0.187852
P06331	IGHV4-34	Immunoglobulin heavy variable 4-34 (Ig heavy chain V-II region ARH-77)	Homo sapiens (Human)	13,815	0.175929	-0.216911	0.842542	0.0444252	0.320552	-0.211447	0.203916	0.261336	0.977522	-0.00546411	0.303894	-0.255872
P06396	GSN	Gelsolin (AGEL) (Actin-depolymerizing factor) (ADF) (Brevin)	Homo sapiens (Human)	85,698	0.369829	0.576568	0.998751	-0.00106166	0.605278	0.346473	0.31111	-0.57763	0.677916	0.230095	0.562615	0.347534
P06454	PTMA	Prothymosin alpha [Cleaved into: Prothymosin alpha, N-terminally processed			0.25019	1.24295	0.864136	0.22602	0.265555	1.17903	0.273019	-1.01693	0.846703	0.0639205	0.288191	0.953014
P06493	CDK1	Cyclin-dependent kinase 1 (CDK1) (EC 2.7.11.22) (EC 2.7.11.23) (Cell division control protein 2 homolog) (Cell division protein kinase 1) (p34 protein kinase)	Homo sapiens (Human)	34,095	0.696352	-0.106187	0.372634	-0.207546	0.822892	-0.0486635	0.70598	-0.101359	0.818204	-0.0575234	0.446517	0.158883
P06576	ATP5F1B	ATP synthase subunit beta, mitochondrial (EC 7.1.2.2) (ATP synthase F1 subunit beta)	Homo sapiens (Human)	56,560	0.0881702	0.338375	0.933526	0.0168702	0.408791	0.149137	0.133258	-0.321505	0.319099	0.189237	0.515937	0.132267
P06703	S100A6	Protein S100-A6 (Calcyclin) (Growth factor-inducible protein 2A9) (MLN 4) (Prolactin receptor-associated protein) (PRA) (S100 calcium-binding protein A6)	Homo sapiens (Human)	10,180	0.678149	-0.130623	0.308649	-0.657235	0.118986	-0.966962	0.399153	-0.526612	0.153736	0.83634	0.66723	-0.309728
P06730	EIF4E	Eukaryotic translation initiation factor 4E (eIF-4E) (eIF4E) (eIF-4F 25 kDa subunit) (mRNA cap-binding protein)	Homo sapiens (Human)	25,097	0.889897	-0.069874	0.815655	-0.0871323	0.500594	-0.315931	0.974353	-0.0172583	0.664038	0.246057	0.654365	-0.228799
P06733	ENO1	Alpha-enolase (EC 4.2.1.11) (2-phospho-D-glycerate hydro-lyase) (C-myc promoter-binding protein) (Enolase 1) (MBP-1) (MPB-1) (Non-neural enolase) (NNE) (Phosphopyruvate hydratase) (Plasminogen-binding protein)	Homo sapiens (Human)	47,169	0.383453	0.160401	0.515267	-0.126583	0.683577	0.0855742	0.141948	-0.286984	0.698874	0.0748272	0.33963	0.212157
P06737	PYGL	Glycogen phosphorylase, liver form (EC 2.4.1.1)	Homo sapiens (Human)	97,149	0.432135	0.160146	0.284994	-0.235608	0.358315	0.17334	0.07066	-0.395754	0.940237	-0.013194	0.043181	0.408948
P06744	GPI	Glucose-6-phosphate isomerase (GPI) (EC 5.3.1.9) (Autocrine motility factor) (AMF) (Neuroleukin) (NLK) (Phosphoglucose isomerase) (PGI) (Phosphohexose isomerase) (PHI) (Sperm antigen 36) (SA-36)	Homo sapiens (Human)	63,147	0.267832	0.415649	0.248172	-0.48289	0.441164	0.302186	0.029872	-0.898539	0.763104	0.113463	0.0677849	0.785076
P06746	POLB	DNA polymerase beta (EC 2.7.7.7) (EC 4.2.99.-)	Homo sapiens (Human)	38,178	0.380728	0.491119	0.825058	0.133852	0.237476	0.668934	0.395665	-0.357268	0.469403	-0.177814	0.207854	0.535082
P06748	NPM1	Nucleophosmin (NPM) (Nucleolar phosphoprotein B23) (Nucleolar protein NO38) (Numatrin)	Homo sapiens (Human)	32,575	0.476563	-0.177412	0.788778	-0.0668124	0.237156	0.19957	0.715669	0.110599	0.113324	-0.376982	0.231424	0.266382
P06753	TPM3	Tropomyosin alpha-3 chain (Gamma-tropomyosin) (Tropomyosin-3) (Tropomyosin-5) (hTM5)	Homo sapiens (Human)	32,950	0.905747	0.0233063	0.246738	-0.405355	0.735811	-0.0638724	0.204898	-0.428661	0.641744	0.0871788	0.308841	0.341482
P06756	ITGAV	Integrin alpha-V (Vitronectin receptor) (Vitronectin receptor subunit alpha) (CD antigen CD51) [Cleaved into: Integrin alpha-V heavy chain			0.153717	0.254463	0.0193645	-0.531651	0.708553	0.0664388	0.000604145	-0.786114	0.246733	0.188025	0.00973801	0.598089
P06858	LPL	Lipoprotein lipase (LPL) (EC 3.1.1.34) (Phospholipase A1) (EC 3.1.1.32)	Homo sapiens (Human)	53,162	0.88709	-0.11135	0.48631	-0.546395	0.0780052	1.34878	0.577295	-0.435045	0.0667639	-1.46013	0.0145227	1.89518
P06865	HEXA	Beta-hexosaminidase subunit alpha (EC 3.2.1.52) (Beta-N-acetylhexosaminidase subunit alpha) (Hexosaminidase subunit A) (N-acetyl-beta-glucosaminidase subunit alpha)	Homo sapiens (Human)	60,703	0.128184	0.755464	0.599294	-0.285515	0.182135	0.718984	0.0379594	-1.04098	0.941636	0.0364805	0.0554578	1.0045
P07093	SERPINE2	Glia-derived nexin (GDN) (Peptidase inhibitor 7) (PI-7) (Protease nexin 1) (PN-1) (Protease nexin I) (Serpin E2)	Homo sapiens (Human)	44,002	0.854227	0.1396	0.990911	-0.00985063	0.850095	0.162857	0.830532	-0.149451	0.973549	-0.0232571	0.832947	0.172708
P07099	EPHX1	Epoxide hydrolase 1 (EC 3.3.2.9) (Epoxide hydratase) (Microsomal epoxide hydrolase) (mEH)	Homo sapiens (Human)	52,949	0.81311	-0.102047	0.478193	-0.287367	0.96202	-0.0203927	0.623224	-0.18532	0.843421	-0.0816541	0.48322	0.266975
P07108	DBI	Acyl-CoA-binding protein (ACBP) (Diazepam-binding inhibitor) (DBI) (Endozepine) (EP)	Homo sapiens (Human)	10,044	0.550252	0.640873	0.934784	-0.102321	0.555631	0.662036	0.525547	-0.743195	0.983478	-0.0211622	0.530797	0.764357
P07195	LDHB	L-lactate dehydrogenase B chain (LDH-B) (EC 1.1.1.27) (LDH heart subunit) (LDH-H) (Renal carcinoma antigen NY-REN-46)	Homo sapiens (Human)	36,638	0.194181	0.482949	0.710341	-0.139872	0.0123517	0.835553	0.0921921	-0.622821	0.251765	-0.352604	0.00294028	0.975425
P07199	CENPB	Major centromere autoantigen B (Centromere protein B) (CENP-B)	Homo sapiens (Human)	65,171	0.933726	-0.099132	0.740015	-0.406248	0.991472	-0.0132065	0.679952	-0.307116	0.918183	-0.0859256	0.64645	0.393041
P07203	GPX1	Glutathione peroxidase 1 (GPx-1) (GSHPx-1) (EC 1.11.1.9) (Cellular glutathione peroxidase)	Homo sapiens (Human)	22,088	0.867257	-0.111481	0.934761	-0.0502374	0.478257	0.365528	0.933143	0.0612437	0.476216	-0.477009	0.495083	0.415765
P07204	THBD	Thrombomodulin (TM) (Fetomodulin) (CD antigen CD141)	Homo sapiens (Human)	60,329	0.407765	-0.707087	0.244942	0.357904	0.818294	0.111912	0.236921	1.06499	0.401588	-0.818999	0.662955	-0.245992
P07205	PGK2	Phosphoglycerate kinase 2 (EC 2.7.2.3) (Phosphoglycerate kinase, testis specific)	Homo sapiens (Human)	44,796	0.317379	0.495025	0.358987	-2.72749	0.297214	0.419155	0.280026	-3.22251	0.871321	0.0758698	0.289232	3.14664
P07237	P4HB	Protein disulfide-isomerase (PDI) (EC 5.3.4.1) (Cellular thyroid hormone-binding protein) (Prolyl 4-hydroxylase subunit beta) (p55)	Homo sapiens (Human)	57,116	0.100545	0.428481	0.583376	-0.13709	0.121735	0.42057	0.033939	-0.565571	0.976968	0.0079116	0.0413668	0.55766
P07305	H1-0	Histone H1.0 (Histone H1') (Histone H1(0)) [Cleaved into: Histone H1.0, N-terminally processed]	Homo sapiens (Human)	20,863	0.00847075	0.280068	0.0734235	-0.154434	0.752429	0.0384262	7.71128e-07	-0.434503	0.00466394	0.241642	0.0621264	0.19286
P07311	ACYP1	Acylphosphatase-1 (EC 3.6.1.7) (Acylphosphatase, erythrocyte isozyme) (Acylphosphatase, organ-common type isozyme) (Acylphosphate phosphohydrolase 1)	Homo sapiens (Human)	11,261	0.825679	0.185304	0.317117	-0.841268	0.819454	-0.173063	0.271737	-1.02657	0.681125	0.358367	0.46735	0.668205
P07339	CTSD	Cathepsin D (EC 3.4.23.5) [Cleaved into: Cathepsin D light chain			0.581463	0.278473	0.132359	-0.837527	0.300189	0.486582	0.0463829	-1.116	0.674131	-0.208109	0.0121723	1.32411
P07355	ANXA2	Annexin A2 (Annexin II) (Annexin-2) (Calpactin I heavy chain) (Calpactin-1 heavy chain) (Chromobindin-8) (Lipocortin II) (Placental anticoagulant protein IV) (PAP-IV) (Protein I) (p36)	Homo sapiens (Human)	38,604	0.188547	0.260072	0.22597	-0.264366	0.092345	0.356806	0.00178195	-0.524438	0.531442	-0.0967344	0.00127694	0.621173
P07384	CAPN1	Calpain-1 catalytic subunit (EC 3.4.22.52) (Calcium-activated neutral proteinase 1) (CANP 1) (Calpain mu-type) (Calpain-1 large subunit) (Cell proliferation-inducing gene 30 protein) (Micromolar-calpain) (muCANP)	Homo sapiens (Human)	81,890	0.0817078	0.737847	0.397945	-0.406746	0.275046	0.474236	0.00899324	-1.14459	0.515938	0.263611	0.0543794	0.880983
P07437	TUBB	Tubulin beta chain (Tubulin beta-5 chain)	Homo sapiens (Human)	49,671	0.277904	-0.541416	0.513959	-0.270796	0.883627	0.0567209	0.603483	0.270621	0.22664	-0.598137	0.454428	0.327517
P07585	DCN	Decorin (Bone proteoglycan II) (PG-S2) (PG40)	Homo sapiens (Human)	39,747	0.256859	-0.118366	0.42355	-0.0908611	0.0118011	-0.202953	0.817614	0.0275051	0.447374	0.0845867	0.345508	-0.112092
P07602	PSAP	Prosaposin (Proactivator polypeptide) [Cleaved into: Saposin-A (Protein A)			0.498413	0.33652	0.702771	0.204761	0.029568	1.24885	0.79832	-0.131759	0.100323	-0.912325	0.0700251	1.04408
P07686	HEXB	Beta-hexosaminidase subunit beta (EC 3.2.1.52) (Beta-N-acetylhexosaminidase subunit beta) (Hexosaminidase subunit B) (Cervical cancer proto-oncogene 7 protein) (HCC-7) (N-acetyl-beta-glucosaminidase subunit beta) [Cleaved into: Beta-hexosaminidase subunit beta chain B			0.288012	0.450033	0.351281	-0.48278	0.601745	0.252049	0.0338483	-0.932813	0.627099	0.197984	0.13618	0.734829
P07711	CTSL	Procathepsin L (EC 3.4.22.15) (Cathepsin L1) (Major excreted protein) (MEP) [Cleaved into: Cathepsin L			0.249578	0.411698	0.809023	-0.156018	0.0812196	0.641286	0.360138	-0.567716	0.201502	-0.229588	0.203285	0.797304
P07737	PFN1	Profilin-1 (Epididymis tissue protein Li 184a) (Profilin I)	Homo sapiens (Human)	15,054	0.502777	0.207221	0.705424	0.110922	0.232916	0.311215	0.756455	-0.0962988	0.696513	-0.103994	0.487112	0.200293
P07738	BPGM	Bisphosphoglycerate mutase (BPGM) (EC 5.4.2.4) (2,3-bisphosphoglycerate mutase, erythrocyte) (2,3-bisphosphoglycerate synthase) (EC 5.4.2.11) (2,3-diphosphoglycerate mutase) (DPGM) (BPG-dependent PGAM)	Homo sapiens (Human)	30,005	0.00349347	-0.637854	0.567021	-0.144264	0.110003	-0.45434	0.0306988	0.493591	0.432135	-0.183514	0.301915	-0.310077
P07741	APRT	Adenine phosphoribosyltransferase (APRT) (EC 2.4.2.7)	Homo sapiens (Human)	19,608	0.817191	0.102293	0.195692	-0.880279	0.616101	-0.310862	0.131112	-0.982572	0.47809	0.413155	0.451765	0.569417
P07814	EPRS1	Bifunctional glutamate/proline--tRNA ligase (Bifunctional aminoacyl-tRNA synthetase) (Cell proliferation-inducing gene 32 protein) (Glutamatyl-prolyl-tRNA synthetase) [Includes: Glutamate--tRNA ligase (EC 6.1.1.17) (Glutamyl-tRNA synthetase) (GluRS)			0.895421	0.0213557	0.070737	-0.34638	0.964598	-0.00764078	0.0500229	-0.367736	0.862529	0.0289964	0.0863743	0.338739
P07858	CTSB	Cathepsin B (EC 3.4.22.1) (APP secretase) (APPS) (Cathepsin B1) [Cleaved into: Cathepsin B light chain			0.734846	-0.190334	0.652546	0.229607	0.0884852	0.68791	0.524589	0.419941	0.16314	-0.878244	0.403337	0.458304
P07900	HSP90AA1	Heat shock protein HSP 90-alpha (Heat shock 86 kDa) (HSP 86) (HSP86) (Lipopolysaccharide-associated protein 2) (LAP-2) (LPS-associated protein 2) (Renal carcinoma antigen NY-REN-38)	Homo sapiens (Human)	84,660	0.569453	-0.090559	0.41204	-0.142792	0.676965	-0.0659525	0.77607	-0.0522328	0.881089	-0.0246065	0.667073	0.0768393
P07902	GALT	Galactose-1-phosphate uridylyltransferase (Gal-1-P uridylyltransferase) (EC 2.7.7.12) (UDP-glucose--hexose-1-phosphate uridylyltransferase)	Homo sapiens (Human)	43,363	0.870905	0.227619	0.488842	0.711377	0.860103	0.218739	0.590317	0.483758	0.994385	0.00888068	0.561837	-0.492638
P07910	HNRNPC	Heterogeneous nuclear ribonucleoproteins C1/C2 (hnRNP C1/C2)	Homo sapiens (Human)	33,670	0.350211	0.377737	0.807792	-0.0887483	0.487197	0.262764	0.254954	-0.466485	0.782997	0.114973	0.361854	0.351512
P07919	UQCRH	Cytochrome b-c1 complex subunit 6, mitochondrial (Complex III subunit 6) (Complex III subunit VIII) (Cytochrome c1 non-heme 11 kDa protein) (Mitochondrial hinge protein) (Ubiquinol-cytochrome c reductase complex 11 kDa protein)	Homo sapiens (Human)	10,739	0.0370882	2.89802	0.783318	0.444702	0.101707	2.5182	0.108903	-2.45331	0.745827	0.379814	0.21588	2.0735
P07942	LAMB1	Laminin subunit beta-1 (Laminin B1 chain) (Laminin-1 subunit beta) (Laminin-10 subunit beta) (Laminin-12 subunit beta) (Laminin-2 subunit beta) (Laminin-6 subunit beta) (Laminin-8 subunit beta)	Homo sapiens (Human)	198,038	0.686294	-0.124216	0.975928	-0.00855192	0.44373	-0.227403	0.721891	0.115665	0.757975	0.103187	0.438494	-0.218851
P07947	YES1	Tyrosine-protein kinase Yes (EC 2.7.10.2) (Proto-oncogene c-Yes) (p61-Yes)	Homo sapiens (Human)	60,801	0.912588	-0.0238419	0.941928	-0.0106634	0.422157	0.113672	0.953865	0.0131785	0.548785	-0.137513	0.404715	0.124335
P07948	LYN	Tyrosine-protein kinase Lyn (EC 2.7.10.2) (Lck/Yes-related novel protein tyrosine kinase) (V-yes-1 Yamaguchi sarcoma viral related oncogene homolog) (p53Lyn) (p56Lyn)	Homo sapiens (Human)	58,574	0.846094	-0.200149	0.781517	-0.275772	0.685738	-0.414999	0.942576	-0.0756231	0.842054	0.21485	0.893954	-0.139227
P07951	TPM2	Tropomyosin beta chain (Beta-tropomyosin) (Tropomyosin-2)	Homo sapiens (Human)	32,851	0.647064	-1.00927	0.0718221	-3.58269	0.543208	-1.0305	0.27858	-2.57341	0.991888	0.021223	0.181731	2.55219
P07954	FH	Fumarate hydratase, mitochondrial (Fumarase) (HsFH) (EC 4.2.1.2)	Homo sapiens (Human)	54,637	0.534364	0.193668	0.550041	0.189143	0.29912	0.332496	0.987415	-0.00452479	0.622075	-0.138828	0.611179	0.143353
P07992	ERCC1	DNA excision repair protein ERCC-1	Homo sapiens (Human)	32,562	0.123723	-0.340957	0.00789926	-0.380498	0.154453	-0.389185	0.86055	-0.0395406	0.887155	0.0482274	0.974025	-0.00868674
P07996	THBS1	Thrombospondin-1 (Glycoprotein G)	Homo sapiens (Human)	129,383	0.679532	0.253799	0.723348	0.240216	0.208295	0.787944	0.969272	-0.0135828	0.00815614	-0.534145	0.111365	0.547727
P08047	SP1	Transcription factor Sp1	Homo sapiens (Human)	80,693	0.84696	0.260063	0.706609	0.506254	0.356189	0.957449	0.861856	0.246191	0.529611	-0.697386	0.688029	0.451195
P08069	IGF1R	Insulin-like growth factor 1 receptor (EC 2.7.10.1) (Insulin-like growth factor I receptor) (IGF-I receptor) (CD antigen CD221) [Cleaved into: Insulin-like growth factor 1 receptor alpha chain			0.327869	1.11038	0.72105	-0.464379	0.691974	0.459331	0.174944	-1.57476	0.509344	0.65105	0.446431	0.92371
P08133	ANXA6	Annexin A6 (67 kDa calelectrin) (Annexin VI) (Annexin-6) (Calphobindin-II) (CPB-II) (Chromobindin-20) (Lipocortin VI) (Protein III) (p68) (p70)	Homo sapiens (Human)	75,873	0.312052	0.30671	0.128301	-0.456238	0.521138	0.176894	0.0171844	-0.762948	0.664938	0.129817	0.0299137	0.633132
P08134	RHOC	Rho-related GTP-binding protein RhoC (Rho cDNA clone 9) (h9)	Homo sapiens (Human)	22,006	0.133421	0.902988	0.347136	0.66552	0.654193	-0.605332	0.64929	-0.237469	0.253378	1.50832	0.340708	-1.27085
P08151	GLI1	Zinc finger protein GLI1 (Glioma-associated oncogene) (Oncogene GLI)	Homo sapiens (Human)	117,904	2.00237e-09	-0.455701	4.70285e-15	-0.36605	6.57694e-06	-0.250561	0.290398	0.089651	0.0226328	-0.20514	0.0854252	0.115489
P08174	CD55	Complement decay-accelerating factor (CD antigen CD55)	Homo sapiens (Human)	41,400	0.998336	0.00138329	0.616064	-0.415029	0.377862	0.554103	0.617851	-0.416413	0.441305	-0.552719	0.239191	0.969132
P08183	ABCB1	ATP-dependent translocase ABCB1 (ATP-binding cassette sub-family B member 1) (Multidrug resistance protein 1) (EC 7.6.2.2) (P-glycoprotein 1) (Phospholipid transporter ABCB1) (EC 7.6.2.1) (CD antigen CD243)	Homo sapiens (Human)	141,479	0.588861	-0.458606	0.647385	0.172483	0.424171	0.368419	0.478148	0.631089	0.378016	-0.827025	0.703901	0.195936
P08195	SLC3A2	4F2 cell-surface antigen heavy chain (4F2hc) (4F2 heavy chain antigen) (Lymphocyte activation antigen 4F2 large subunit) (Solute carrier family 3 member 2) (CD antigen CD98)	Homo sapiens (Human)	67,994	0.0889913	0.625964	0.639393	0.173382	0.00701873	1.01964	0.192311	-0.452582	0.26206	-0.393676	0.020166	0.846258
P08236	GUSB	Beta-glucuronidase (EC 3.2.1.31) (Beta-G1)	Homo sapiens (Human)	74,732	0.488779	0.0605905	0.0951353	-0.0963985	0.380578	-0.0676086	0.0702863	-0.156989	0.183368	0.128199	0.693805	0.0287898
P08237	PFKM	ATP-dependent 6-phosphofructokinase, muscle type (ATP-PFK) (PFK-M) (EC 2.7.1.11) (6-phosphofructokinase type A) (Phosphofructo-1-kinase isozyme A) (PFK-A) (Phosphohexokinase)	Homo sapiens (Human)	85,183	0.717851	-0.101552	0.0705935	-0.599971	0.468416	-0.231146	0.149146	-0.498419	0.69634	0.129594	0.337223	0.368825
P08238	HSP90AB1	Heat shock protein HSP 90-beta (HSP 90) (Heat shock 84 kDa) (HSP 84) (HSP84)	Homo sapiens (Human)	83,264	0.0584446	0.448475	0.815785	0.0656598	0.79805	0.064793	0.112858	-0.382816	0.0319805	0.383682	0.996925	-0.000866806
P08240	SRPRA	Signal recognition particle receptor subunit alpha (SR-alpha) (Docking protein alpha) (DP-alpha)	Homo sapiens (Human)	69,811	0.0943426	0.506674	0.22444	0.373573	0.0250421	0.604562	0.661545	-0.133101	0.696874	-0.0978882	0.404911	0.230989
P08243	ASNS	Asparagine synthetase [glutamine-hydrolyzing] (EC 6.3.5.4) (Cell cycle control protein TS11) (Glutamine-dependent asparagine synthetase)	Homo sapiens (Human)	64,370	0.378687	-0.377662	0.943368	-0.0331401	0.291295	0.437155	0.477967	0.344522	0.0693646	-0.814817	0.304404	0.470295
P08397	HMBS	Porphobilinogen deaminase (PBG-D) (EC 2.5.1.61) (Hydroxymethylbilane synthase) (HMBS) (Pre-uroporphyrinogen synthase)	Homo sapiens (Human)	39,330	0.166765	0.861046	0.426524	0.523652	0.519957	0.430731	0.244255	-0.337394	0.436768	0.430315	0.87478	-0.0929215
P08559	PDHA1	Pyruvate dehydrogenase E1 component subunit alpha, somatic form, mitochondrial (EC 1.2.4.1) (PDHE1-A type I)	Homo sapiens (Human)	43,296	0.288676	0.362747	0.203997	-0.493429	0.365447	0.308867	0.0158071	-0.856175	0.862517	0.0538796	0.0250885	0.802296
P08572	COL4A2	Collagen alpha-2(IV) chain [Cleaved into: Canstatin]	Homo sapiens (Human)	167,553	0.77999	-0.0713166	0.426494	-0.126958	0.231282	-0.246681	0.824766	-0.0556413	0.522822	0.175365	0.579306	-0.119723
P08574	CYC1	Cytochrome c1, heme protein, mitochondrial (EC 7.1.1.8) (Complex III subunit 4) (Complex III subunit IV) (Cytochrome b-c1 complex subunit 4) (Ubiquinol-cytochrome-c reductase complex cytochrome c1 subunit) (Cytochrome c-1)	Homo sapiens (Human)	35,422	0.886278	-0.120408	0.486054	-0.582325	0.297751	0.938164	0.470321	-0.461917	0.170337	-1.05857	0.0483691	1.52049
P08579	SNRPB2	U2 small nuclear ribonucleoprotein B'' (U2 snRNP B'')	Homo sapiens (Human)	25,486	0.793388	0.325038	0.858456	0.230185	0.733444	0.419895	0.933041	-0.0948525	0.932871	-0.0948578	0.865733	0.18971
P08581	MET	Hepatocyte growth factor receptor (HGF receptor) (EC 2.7.10.1) (HGF/SF receptor) (Proto-oncogene c-Met) (Scatter factor receptor) (SF receptor) (Tyrosine-protein kinase Met)	Homo sapiens (Human)	155,541	0.790256	0.25043	0.73922	-0.286664	0.452034	0.617828	0.574945	-0.537094	0.679478	-0.367398	0.26939	0.904492
P08621	SNRNP70	U1 small nuclear ribonucleoprotein 70 kDa (U1 snRNP 70 kDa) (U1-70K) (snRNP70)	Homo sapiens (Human)	51,557	0.853999	-0.0447054	0.481817	-0.199758	0.98946	0.00357667	0.536859	-0.155053	0.827889	-0.0482821	0.4615	0.203335
P08648	ITGA5	Integrin alpha-5 (CD49 antigen-like family member E) (Fibronectin receptor subunit alpha) (Integrin alpha-F) (VLA-5) (CD antigen CD49e) [Cleaved into: Integrin alpha-5 heavy chain			0.268449	0.698968	0.662115	-0.296907	0.549424	0.407942	0.100027	-0.995875	0.631236	0.291026	0.285236	0.70485
P08651	NFIC	Nuclear factor 1 C-type (NF1-C) (Nuclear factor 1/C) (CCAAT-box-binding transcription factor) (CTF) (Nuclear factor I/C) (NF-I/C) (NFI-C) (TGGCA-binding protein)	Homo sapiens (Human)	55,675	0.941609	0.0642243	0.990004	-0.0107077	0.604515	0.438686	0.930195	-0.074932	0.649514	-0.374462	0.580992	0.449394
P08670	VIM	Vimentin	Homo sapiens (Human)	53,652	0.00773093	-0.368357	0.336801	-0.0961738	0.0260727	-0.286921	0.033419	0.272183	0.577023	-0.0814364	0.122155	-0.190747
P08708	RPS17	40S ribosomal protein S17 (Small ribosomal subunit protein eS17)	Homo sapiens (Human)	15,550	0.396788	-0.398039	0.632358	0.214777	0.840426	-0.0773592	0.154723	0.612816	0.400664	-0.32068	0.413014	-0.292136
P08709	F7	Coagulation factor VII (EC 3.4.21.21) (Proconvertin) (Serum prothrombin conversion accelerator) (SPCA) (Eptacog alfa) [Cleaved into: Factor VII light chain			0.999669	0.000102039	0.127034	-0.292366	0.0632719	-0.275632	0.221439	-0.292468	0.181202	0.275734	0.902947	0.0167342
P08727	KRT19	Keratin, type I cytoskeletal 19 (Cytokeratin-19) (CK-19) (Keratin-19) (K19)	Homo sapiens (Human)	44,106	0.96012	0.150023	0.938197	0.210579	0.771977	0.977467	0.978814	0.0605552			0.780531	0.766888
P08754	GNAI3	Guanine nucleotide-binding protein G(i) subunit alpha (G(i) alpha-3)	Homo sapiens (Human)	40,532	0.923209	-0.101619	0.325352	-1.10633	0.253077	0.935808	0.418219	-1.00471	0.128821	-1.03743	0.0403847	2.04214
P08758	ANXA5	Annexin A5 (Anchorin CII) (Annexin V) (Annexin-5) (Calphobindin I) (CBP-I) (Endonexin II) (Lipocortin V) (Placental anticoagulant protein 4) (PP4) (Placental anticoagulant protein I) (PAP-I) (Thromboplastin inhibitor) (Vascular anticoagulant-alpha) (VAC-alpha)	Homo sapiens (Human)	35,937	0.222266	-0.25748	0.00366988	-0.620881	0.562178	-0.101461	0.171636	-0.363401	0.502182	-0.15602	0.0283908	0.519421
P08865	RPSA	40S ribosomal protein SA (37 kDa laminin receptor precursor) (37LRP) (37/67 kDa laminin receptor) (LRP/LR) (67 kDa laminin receptor) (67LR) (Colon carcinoma laminin-binding protein) (Laminin receptor 1) (LamR) (Laminin-binding protein precursor p40) (LBP/p40) (Multidrug resistance-associated protein MGr1-Ag) (NEM/1CHD4) (Small ribosomal subunit protein uS2)	Homo sapiens (Human)	32,854	0.609739	0.244146	0.674369	0.201479	0.65267	0.217591	0.920273	-0.042667	0.948474	0.0265546	0.969999	0.0161125
P08962	CD63	CD63 antigen (Granulophysin) (Lysosomal-associated membrane protein 3) (LAMP-3) (Melanoma-associated antigen ME491) (OMA81H) (Ocular melanoma-associated antigen) (Tetraspanin-30) (Tspan-30) (CD antigen CD63)	Homo sapiens (Human)	25,637	0.509768	-0.122392	0.743986	-0.062355	0.721685	-0.0547761	0.764072	0.0600373	0.715752	-0.0676162	0.970215	0.00757894
P09001	MRPL3	39S ribosomal protein L3, mitochondrial (L3mt) (MRP-L3) (Mitochondrial large ribosomal subunit protein uL3m)	Homo sapiens (Human)	38,633	0.600495	-0.402019	0.393398	-0.636311	0.706449	0.25094	0.763251	-0.234292	0.371294	-0.652959	0.207237	0.887251
P09012	SNRPA	U1 small nuclear ribonucleoprotein A (U1 snRNP A) (U1-A) (U1A)	Homo sapiens (Human)	31,280	0.230289	0.464303	0.896656	0.0556193	0.332222	0.366634	0.174674	-0.408683	0.545444	0.0976687	0.28719	0.311015
P09038	FGF2	Fibroblast growth factor 2 (FGF-2) (Basic fibroblast growth factor) (bFGF) (Heparin-binding growth factor 2) (HBGF-2)	Homo sapiens (Human)	30,770	0.0634132	2.27346	0.913438	0.12325	0.577296	0.682533	0.00889216	-2.15021	0.0840251	1.59093	0.553559	0.559283
P09104	ENO2	Gamma-enolase (EC 4.2.1.11) (2-phospho-D-glycerate hydro-lyase) (Enolase 2) (Neural enolase) (Neuron-specific enolase) (NSE)	Homo sapiens (Human)	47,269	0.182358	1.72127	0.0254679	2.97358	0.765337	0.369747	0.302424	1.25231	0.167559	1.35152	0.0254558	-2.60384
P09110	ACAA1	3-ketoacyl-CoA thiolase, peroxisomal (EC 2.3.1.16) (Acetyl-CoA acyltransferase) (Beta-ketothiolase) (Peroxisomal 3-oxoacyl-CoA thiolase)	Homo sapiens (Human)	44,292	0.486228	0.337787	0.989208	0.00910911	0.594571	0.245064	0.631545	-0.328678	0.853189	0.0927233	0.730628	0.235954
P09132	SRP19	Signal recognition particle 19 kDa protein (SRP19)	Homo sapiens (Human)	16,156	0.846193	0.152148	0.959944	0.0436853	0.951641	-0.0581286	0.912728	-0.108462	0.837662	0.210276	0.921212	-0.101814
P09211	GSTP1	Glutathione S-transferase P (EC 2.5.1.18) (GST class-pi) (GSTP1-1)	Homo sapiens (Human)	23,356	0.165589	0.602853	0.330601	-0.419863	0.250552	0.497037	0.022598	-1.02272	0.809706	0.105816	0.0399048	0.9169
P09234	SNRPC	U1 small nuclear ribonucleoprotein C (U1 snRNP C) (U1-C) (U1C)	Homo sapiens (Human)	17,394	0.0842649	1.13785	0.636802	-0.419121	0.125833	1.06136	0.0370101	-1.55697	0.816728	0.0764951	0.0554688	1.48048
P09382	LGALS1	Galectin-1 (Gal-1) (14 kDa laminin-binding protein) (HLBP14) (14 kDa lectin) (Beta-galactoside-binding lectin L-14-I) (Galaptin) (HBL) (HPL) (Lactose-binding lectin 1) (Lectin galactoside-binding soluble 1) (Putative MAPK-activating protein PM12) (S-Lac lectin 1)	Homo sapiens (Human)	14,716	0.106537	0.489928	0.188721	0.398946	0.0911069	0.438855	0.773693	-0.0909819	0.855769	0.0510736	0.892259	0.0399083
P09417	QDPR	Dihydropteridine reductase (EC 1.5.1.34) (HDHPR) (Quinoid dihydropteridine reductase) (Short chain dehydrogenase/reductase family 33C member 1)	Homo sapiens (Human)	25,790	0.572098	0.958545	0.864098	0.34891	0.584051	0.909109	0.690717	-0.609635	0.95948	0.049436	0.707342	0.560199
P09429	HMGB1	High mobility group protein B1 (High mobility group protein 1) (HMG-1)	Homo sapiens (Human)	24,894	0.751665	0.0801102	0.0157378	0.462519	0.0155409	0.355235	0.156579	0.382409	0.219321	-0.275125	0.474178	-0.107284
P09488	GSTM1	Glutathione S-transferase Mu 1 (EC 2.5.1.18) (GST HB subunit 4) (GST class-mu 1) (GSTM1-1) (GSTM1a-1a) (GSTM1b-1b) (GTH4)	Homo sapiens (Human)	25,712	0.390507	-1.53012	0.721587	0.659614	0.901819	0.232264	0.169915	2.18973	0.285357	-1.76238	0.814258	-0.42735
P09493	TPM1	Tropomyosin alpha-1 chain (Alpha-tropomyosin) (Tropomyosin-1)	Homo sapiens (Human)	32,709	0.315043	0.312638	0.67696	-0.155193	0.475513	-0.378823	0.174783	-0.467831	0.169126	0.691461	0.656606	-0.22363
P09496	CLTA	Clathrin light chain A (Lca)	Homo sapiens (Human)	27,077	0.475316	0.245549	0.205892	0.383344	0.343067	0.349173	0.698272	0.137795	0.790998	-0.103624	0.927053	-0.034171
P09497	CLTB	Clathrin light chain B (Lcb)	Homo sapiens (Human)	25,190	0.845782	-0.0709209	0.215722	-0.537302	0.467157	0.283293	0.296949	-0.466382	0.36375	-0.354214	0.0729646	0.820596
P09525	ANXA4	Annexin A4 (35-beta calcimedin) (Annexin IV) (Annexin-4) (Carbohydrate-binding protein p33/p41) (Chromobindin-4) (Endonexin I) (Lipocortin IV) (P32.5) (PP4-X) (Placental anticoagulant protein II) (PAP-II) (Protein II)	Homo sapiens (Human)	35,883	0.241364	0.470955	0.659575	0.173813	0.151947	0.540499	0.434517	-0.297142	0.845717	-0.0695447	0.29442	0.366686
P09529	INHBB	Inhibin beta B chain (Activin beta-B chain)	Homo sapiens (Human)	45,122	0.833814	0.1163	0.456229	-0.516396	0.933165	0.0466081	0.134819	-0.632696	0.421633	0.069692	0.185275	0.563004
P09543	CNP	2',3'-cyclic-nucleotide 3'-phosphodiesterase (CNP) (CNPase) (EC 3.1.4.37)	Homo sapiens (Human)	47,579	0.262785	-0.433601	0.126814	-0.716437	0.580983	-0.173017	0.581297	-0.282835	0.509473	-0.260585	0.251974	0.54342
P09601	HMOX1	Heme oxygenase 1 (HO-1) (EC 1.14.14.18)	Homo sapiens (Human)	32,819	0.628448	0.412936	0.129075	1.15849	0.472096	0.518218	0.326975	0.745552	0.899286	-0.105282	0.394719	-0.64027
P09619	PDGFRB	Platelet-derived growth factor receptor beta (PDGF-R-beta) (PDGFR-beta) (EC 2.7.10.1) (Beta platelet-derived growth factor receptor) (Beta-type platelet-derived growth factor receptor) (CD140 antigen-like family member B) (Platelet-derived growth factor receptor 1) (PDGFR-1) (CD antigen CD140b)	Homo sapiens (Human)	123,968	0.630103	-0.0440372	0.0012508	-0.312808	0.00219029	-0.290701	0.0115226	-0.268771	0.031569	0.246664	0.849185	0.022107
P09622	DLD	Dihydrolipoyl dehydrogenase, mitochondrial (EC 1.8.1.4) (Dihydrolipoamide dehydrogenase) (Glycine cleavage system L protein)	Homo sapiens (Human)	54,177	0.424125	0.185777	0.720944	0.0855752	0.470984	0.16766	0.357544	-0.100201	0.860341	0.0181169	0.488148	0.0820845
P09651	HNRNPA1	Heterogeneous nuclear ribonucleoprotein A1 (hnRNP A1) (Helix-destabilizing protein) (Single-strand RNA-binding protein) (hnRNP core protein A1) [Cleaved into: Heterogeneous nuclear ribonucleoprotein A1, N-terminally processed]	Homo sapiens (Human)	38,747	0.199861	-0.363111	0.497843	-0.126671	0.0708155	-0.481227	0.433722	0.23644	0.730098	0.118117	0.202362	-0.354556
P09661	SNRPA1	U2 small nuclear ribonucleoprotein A' (U2 snRNP A')	Homo sapiens (Human)	28,416	0.556652	0.215345	0.198573	-0.714276	0.494617	0.238679	0.0515353	-0.929621	0.910785	-0.0233341	0.0391024	0.952955
P09669	COX6C	Cytochrome c oxidase subunit 6C (Cytochrome c oxidase polypeptide VIc)	Homo sapiens (Human)	8,781	0.0262637	-0.344629	0.00260842	-0.638946	0.0639226	-0.310398	0.161222	-0.294317	0.834733	-0.0342307	0.0591074	0.328548
P09758	TACSTD2	Tumor-associated calcium signal transducer 2 (Cell surface glycoprotein Trop-2) (Membrane component chromosome 1 surface marker 1) (Pancreatic carcinoma marker protein GA733-1)	Homo sapiens (Human)	35,709	0.105483	1.33492	0.828377	0.0787586	0.0367006	2.09564	0.105389	-1.25616	0.308553	-0.76072	0.0332852	2.01688
P09874	PARP1	Poly [ADP-ribose] polymerase 1 (PARP-1) (EC 2.4.2.30) (ADP-ribosyltransferase diphtheria toxin-like 1) (ARTD1) (DNA ADP-ribosyltransferase PARP1) (EC 2.4.2.-) (NAD(+) ADP-ribosyltransferase 1) (ADPRT 1) (Poly[ADP-ribose] synthase 1) (Protein poly-ADP-ribosyltransferase PARP1) (EC 2.4.2.-)	Homo sapiens (Human)	113,084	0.468175	0.123341	0.0689979	-0.37398	0.351662	0.162213	0.0099577	-0.497321	0.812859	-0.0388724	0.00737907	0.536193
P09884	POLA1	DNA polymerase alpha catalytic subunit (EC 2.7.7.7) (DNA polymerase alpha catalytic subunit p180)	Homo sapiens (Human)	165,913	0.760133	-0.0691224	0.551777	-0.137023	0.45584	0.149572	0.780352	-0.0679011	0.295348	-0.218695	0.173094	0.286596
P09958	FURIN	Furin (EC 3.4.21.75) (Dibasic-processing enzyme) (Paired basic amino acid residue-cleaving enzyme) (PACE)	Homo sapiens (Human)	86,678	0.222687	0.122731	0.0590445	-0.298716	0.0863508	0.165065	0.0122156	-0.421447	0.705103	-0.0423336	0.00509807	0.463781
P09960	LTA4H	Leukotriene A-4 hydrolase (LTA-4 hydrolase) (EC 3.3.2.6) (Leukotriene A(4) hydrolase) (Tripeptide aminopeptidase LTA4H) (EC 3.4.11.4)	Homo sapiens (Human)	69,285	0.150563	-0.403399	0.0767297	-0.479032	0.263104	-0.30686	0.816572	-0.0756328	0.771251	-0.0965392	0.587143	0.172172
P09972	ALDOC	Fructose-bisphosphate aldolase C (EC 4.1.2.13) (Brain-type aldolase)	Homo sapiens (Human)	39,456	0.832765	-0.192256	0.81571	0.191138	0.819155	0.176791	0.630742	0.383395	0.633309	-0.369048	0.982649	-0.014347
P0C1Z6	TFPT	TCF3 fusion partner (INO80 complex subunit F) (Protein FB1)	Homo sapiens (Human)	28,278	0.231253	-0.628154	0.182277	-0.320342	0.176292	-0.353636	0.55041	0.307813	0.601571	-0.274518	0.890772	-0.0332941
P0C7T5	ATXN1L	Ataxin-1-like (Brother of ataxin-1) (Brother of ATXN1)	Homo sapiens (Human)	73,306	0.437554	1.08471	0.337241	1.26166	0.276052	1.45224	0.724374	0.176956	0.406264	-0.367533	0.543243	0.190578
P0CG08	GPR89B	Golgi pH regulator B (Protein GPR89B)	Homo sapiens (Human)	52,917	0.614226	0.228105	0.956484	0.0580979	0.628801	0.421912	0.881657	-0.170008	0.840914	-0.193807	0.789712	0.363814
P0CG12	DERPC	Decreased expression in renal and prostate cancer protein	Homo sapiens (Human)	51,391	0.657002	-0.141721	0.629635	0.11767	0.842639	0.0477729	0.24652	0.259391	0.389413	-0.189494	0.373011	-0.0698975
P0CG30	GSTT2B	Glutathione S-transferase theta-2B (EC 2.5.1.18) (GST class-theta-2) (Glutathione S-transferase theta-2)	Homo sapiens (Human)	27,507	0.797212	-0.384611	0.533734	-0.877474	0.875828	0.215643	0.755717	-0.492863	0.699981	-0.600254	0.459881	1.09312
P0DI83	RAB34	Ras-related protein Rab-34, isoform NARR (Nine amino-acid residue-repeats)	Homo sapiens (Human)	21,118	2.77382e-06	-0.380801	5.64163e-05	-0.284325	3.19182e-18	-0.316335	0.369177	0.0964758	0.467654	-0.0644657	0.685817	-0.0320101
P0DJ07	PET100	Protein PET100 homolog, mitochondrial	Homo sapiens (Human)	9,114	0.219067	0.421414	0.112457	0.350337	0.0932293	0.405402	0.815592	-0.0710767	0.960111	0.0160118	0.763995	0.0550649
P0DMN0	SULT1A4	Sulfotransferase 1A4 (ST1A4) (EC 2.8.2.1) (Aryl sulfotransferase 1A3/1A4) (Sulfotransferase 1A3/1A4)	Homo sapiens (Human)	34,196	0.11393	3.72521	0.223529	3.49734	0.321567	3.10055	0.890331	-0.22787	0.762143	0.624658	0.880462	-0.396788
P0DMV9	HSPA1B	Heat shock 70 kDa protein 1B (Heat shock 70 kDa protein 2) (HSP70-2) (HSP70.2)	Homo sapiens (Human)	70,052	0.999741	0.000160073	0.415932	0.35876	0.74527	0.154481	0.450871	0.3586	0.757567	-0.154321	0.628528	-0.204279
P0DN79	CBSL	Cystathionine beta-synthase-like protein (EC 4.2.1.22) (Beta-thionase) (Serine sulfhydrase)	Homo sapiens (Human)	60,587	0.236826	0.394774	0.184577	-0.607653	0.444182	0.257967	0.0426158	-1.00243	0.652827	0.136807	0.0739178	0.86562
P0DP25	CALM3	Calmodulin-3	Homo sapiens (Human)	16,838	0.256416	0.749332	0.038234	1.16744	0.330623	0.634753	0.429668	0.418106	0.848354	0.114578	0.319879	-0.532684
P0DP91	ERCC6	Chimeric ERCC6-PGBD3 protein (Chimeric CSB-PGBD3 protein)	Homo sapiens (Human)	119,487	0.490998	1.59214	0.727114	-1.05584	0.914349	0.300346	0.309063	-2.64798	0.578999	1.29179	0.655325	1.35618
P0DPB5	POLR1D	Protein POLR1D, isoform 2	Homo sapiens (Human)	14,332	0.245937	-1.4275	0.443475	-1.02986	0.0789373	-1.00614	0.821667	0.397632	0.741683	-0.421359	0.986361	0.0237263
P0DPB6	POLR1D	DNA-directed RNA polymerases I and III subunit RPAC2 (RNA polymerases I and III subunit AC2) (AC19) (DNA-directed RNA polymerase I subunit D) (RNA polymerase I 16 kDa subunit) (RPA16) (RPC16) (hRPA19)	Homo sapiens (Human)	15,237	0.140444	1.0661	0.118197	-1.78112	0.952349	0.050857	0.00142766	-2.84722	0.17625	1.01524	0.108895	1.83197
P0DPD7	EEF1AKMT4	EEF1A lysine methyltransferase 4 (EC 2.1.1.-)	Homo sapiens (Human)	28,306	0.29693	-0.797273	0.279118	-0.695074	0.365503	-1.00767	0.903839	0.102198	0.865504	0.210396	0.789512	-0.312595
P10109	FDX1	Adrenodoxin, mitochondrial (Adrenal ferredoxin) (Ferredoxin-1) (Hepatoredoxin)	Homo sapiens (Human)	19,393	0.324089	-1.05258	0.99279	0.00524746	0.396944	0.460771	0.296247	1.05782	0.140121	-1.51335	0.18755	0.455524
P10114	RAP2A	Ras-related protein Rap-2a (EC 3.6.5.2) (RbBP-30)	Homo sapiens (Human)	20,615	0.425972	0.619206	0.639507	-0.314719	0.814218	0.174192	0.354442	-0.933925	0.673459	0.445014	0.618095	0.48891
P10155	RO60	60 kDa SS-A/Ro ribonucleoprotein (60 kDa Ro protein) (60 kDa ribonucleoprotein Ro) (Ro60) (RoRNP) (Ro 60 kDa autoantigen) (Ro60 autoantigen) (Sjoegren syndrome antigen A2) (Sjoegren syndrome type A antigen) (SS-A) (TROVE domain family member 2)	Homo sapiens (Human)	60,671	0.846102	-0.101593	0.452945	-0.399456	0.486662	0.316795	0.603054	-0.297863	0.402063	-0.418388	0.148805	0.71625
P10176	COX8A	Cytochrome c oxidase subunit 8A, mitochondrial (Cytochrome c oxidase polypeptide VIII-liver/heart) (Cytochrome c oxidase subunit 8-2)	Homo sapiens (Human)	7,579	0.52363	0.630331	0.900366	-0.170048	0.377289	0.752999	0.535854	-0.800379	0.869097	-0.122668	0.438885	0.923047
P10244	MYBL2	Myb-related protein B (B-Myb) (Myb-like protein 2)	Homo sapiens (Human)	78,764	0.33269	0.130484	0.284638	0.112982	0.20644	0.151665	0.881986	-0.0175015	0.872406	-0.021181	0.7257	0.0386825
P10253	GAA	Lysosomal alpha-glucosidase (EC 3.2.1.20) (Acid maltase) (Aglucosidase alfa) [Cleaved into: 76 kDa lysosomal alpha-glucosidase			0.838439	0.122203	0.655352	-0.400284	0.383313	-0.9305	0.52831	-0.522486	0.383144	1.0527	0.694597	-0.530216
P10301	RRAS	Ras-related protein R-Ras (EC 3.6.5.-) (p23)	Homo sapiens (Human)	23,480	0.0419028	1.05676	0.957123	-0.0359185	0.0618023	0.967315	0.039032	-1.09268	0.694094	0.0894454	0.053199	1.00323
P10398	ARAF	Serine/threonine-protein kinase A-Raf (EC 2.7.11.1) (Proto-oncogene A-Raf) (Proto-oncogene A-Raf-1) (Proto-oncogene Pks)	Homo sapiens (Human)	67,585	0.202354	-1.11148	0.739031	-0.257681	0.26313	-0.890029	0.359889	0.853799	0.816346	-0.221451	0.47731	-0.632348
P10412	H1-4	Histone H1.4 (Histone H1b) (Histone H1s-4)	Homo sapiens (Human)	21,865	0.375988	-0.680211	0.369835	-0.83156	0.464115	-0.136765	0.89462	-0.151349	0.488589	-0.543446	0.460215	0.694795
P10515	DLAT	Dihydrolipoyllysine-residue acetyltransferase component of pyruvate dehydrogenase complex, mitochondrial (EC 2.3.1.12) (70 kDa mitochondrial autoantigen of primary biliary cirrhosis) (PBC) (Dihydrolipoamide acetyltransferase component of pyruvate dehydrogenase complex) (M2 antigen complex 70 kDa subunit) (Pyruvate dehydrogenase complex component E2) (PDC-E2) (PDCE2)	Homo sapiens (Human)	68,997	0.785094	-0.125468	0.177042	-0.727023	0.391288	-0.367706	0.288803	-0.601555	0.619294	0.242238	0.518777	0.359317
P10586	PTPRF	Receptor-type tyrosine-protein phosphatase F (EC 3.1.3.48) (Leukocyte common antigen related) (LAR)	Homo sapiens (Human)	212,879	0.0702715	1.25091	0.836216	0.185022	0.028147	1.47457	0.104952	-1.06588	0.505256	-0.223665	0.0401954	1.28955
P10588	NR2F6	Nuclear receptor subfamily 2 group F member 6 (V-erbA-related protein 2) (EAR-2)	Homo sapiens (Human)	42,979	0.902228	0.0287712	0.57285	0.128037	0.043672	-0.401402	0.700606	0.0992658	0.0658331	0.430173	0.0195237	-0.529439
P10599	TXN	Thioredoxin (Trx) (ATL-derived factor) (ADF) (Surface-associated sulphydryl protein) (SASP) (allergen Hom s Trx)	Homo sapiens (Human)	11,737	0.476235	0.395171	0.654392	0.243586	0.0185538	0.818116	0.826545	-0.151586	0.48703	-0.422945	0.303246	0.57453
P10606	COX5B	Cytochrome c oxidase subunit 5B, mitochondrial (Cytochrome c oxidase polypeptide Vb)	Homo sapiens (Human)	13,696	0.390656	0.380832	0.192656	-0.936335	0.1364	0.699706	0.0402365	-1.31717	0.299458	-0.318874	0.0191728	1.63604
P10619	CTSA	Lysosomal protective protein (EC 3.4.16.5) (Carboxypeptidase C) (Carboxypeptidase L) (Cathepsin A) (Protective protein cathepsin A) (PPCA) (Protective protein for beta-galactosidase) [Cleaved into: Lysosomal protective protein 32 kDa chain			0.0465176	1.19214	0.523852	-0.567189	0.349245	0.631487	0.0347963	-1.75933	0.324575	0.560653	0.187211	1.19868
P10620	MGST1	Microsomal glutathione S-transferase 1 (Microsomal GST-1) (EC 2.5.1.18) (Microsomal GST-I)	Homo sapiens (Human)	17,599	0.475013	0.886671	0.981166	-0.0286642	0.492461	0.928995	0.451925	-0.915336	0.970357	-0.0423237	0.446479	0.957659
P10644	PRKAR1A	cAMP-dependent protein kinase type I-alpha regulatory subunit (Tissue-specific extinguisher 1) (TSE1)	Homo sapiens (Human)	42,982	0.548457	0.236368	0.752039	0.111259	0.525927	0.229965	0.721955	-0.125109	0.985609	0.00640343	0.710819	0.118706
P10646	TFPI	Tissue factor pathway inhibitor (TFPI) (Extrinsic pathway inhibitor) (EPI) (Lipoprotein-associated coagulation inhibitor) (LACI)	Homo sapiens (Human)	35,015	0.356035	-1.19259	0.140706	-0.585048	0.580465	-0.210881	0.644386	0.607538	0.453787	-0.981705	0.410749	0.374167
P10746	UROS	Uroporphyrinogen-III synthase (UROIIIS) (UROS) (EC 4.2.1.75) (Hydroxymethylbilane hydrolyase [cyclizing]) (Uroporphyrinogen-III cosynthase)	Homo sapiens (Human)	28,628	0.313326	1.37538	0.524968	-1.04162	0.19558	1.84488	0.108934	-2.41699	0.469306	-0.4695	0.0647153	2.88649
P10768	ESD	S-formylglutathione hydrolase (FGH) (EC 3.1.2.12) (Esterase D) (Methylumbelliferyl-acetate deacetylase) (EC 3.1.1.56)	Homo sapiens (Human)	31,463	0.770544	0.17729	0.578687	0.355374	0.156277	0.906704	0.75172	0.178084	0.16372	-0.729414	0.323527	0.55133
P10809	HSPD1	60 kDa heat shock protein, mitochondrial (EC 5.6.1.7) (60 kDa chaperonin) (Chaperonin 60) (CPN60) (Heat shock protein 60) (HSP-60) (Hsp60) (HuCHA60) (Mitochondrial matrix protein P1) (P60 lymphocyte protein)	Homo sapiens (Human)	61,055	0.933409	0.0163779	0.0863282	-0.379513	0.800635	0.052152	0.0823558	-0.395891	0.862919	-0.0357741	0.0646255	0.431665
P10909	CLU	Clusterin (Aging-associated gene 4 protein) (Apolipoprotein J) (Apo-J) (Complement cytolysis inhibitor) (CLI) (Complement-associated protein SP-40,40) (Ku70-binding protein 1) (NA1/NA2) (Sulfated glycoprotein 2) (SGP-2) (Testosterone-repressed prostate message 2) (TRPM-2) [Cleaved into: Clusterin beta chain (ApoJalpha) (Complement cytolysis inhibitor a chain)			0.68065	0.311207	0.943699	0.0639825	0.0404815	1.3901	0.758089	-0.247225	0.0404677	-1.07889	0.0639099	1.32612
P11021	HSPA5	Endoplasmic reticulum chaperone BiP (EC 3.6.4.10) (78 kDa glucose-regulated protein) (GRP-78) (Binding-immunoglobulin protein) (BiP) (Heat shock protein 70 family protein 5) (HSP70 family protein 5) (Heat shock protein family A member 5) (Immunoglobulin heavy chain-binding protein)	Homo sapiens (Human)	72,333	0.135819	0.260895	0.102922	-0.332973	0.0726117	0.298698	0.00381041	-0.593868	0.819777	-0.0378031	0.00178383	0.631671
P11047	LAMC1	Laminin subunit gamma-1 (Laminin B2 chain) (Laminin-1 subunit gamma) (Laminin-10 subunit gamma) (Laminin-11 subunit gamma) (Laminin-2 subunit gamma) (Laminin-3 subunit gamma) (Laminin-4 subunit gamma) (Laminin-6 subunit gamma) (Laminin-7 subunit gamma) (Laminin-8 subunit gamma) (Laminin-9 subunit gamma) (S-laminin subunit gamma) (S-LAM gamma)	Homo sapiens (Human)	177,603	0.401178	-0.220624	0.899401	-0.0316816	0.558425	-0.161591	0.482459	0.188942	0.837916	-0.0590322	0.599273	-0.12991
P11117	ACP2	Lysosomal acid phosphatase (LAP) (EC 3.1.3.2)	Homo sapiens (Human)	48,344	0.920516	-0.087758	0.276459	-0.738624	0.698169	0.240991	0.40085	-0.650866	0.639012	-0.328749	0.0152981	0.979615
P11137	MAP2	Microtubule-associated protein 2 (MAP-2)	Homo sapiens (Human)	199,526	0.602347	0.343859	0.934652	-0.0537169	0.708468	0.260497	0.523928	-0.397576	0.89723	0.0833623	0.645018	0.314214
P11142	HSPA8	Heat shock cognate 71 kDa protein (Heat shock 70 kDa protein 8) (Lipopolysaccharide-associated protein 1) (LAP-1) (LPS-associated protein 1)	Homo sapiens (Human)	70,898	0.773363	0.0598499	0.581651	-0.116925	0.167369	-0.348754	0.408373	-0.176774	0.0822738	0.408604	0.366541	-0.231829
P11166	SLC2A1	Solute carrier family 2, facilitated glucose transporter member 1 (Glucose transporter type 1, erythrocyte/brain) (GLUT-1) (HepG2 glucose transporter)	Homo sapiens (Human)	54,084	0.896332	-0.0698479	0.689552	0.216051	0.855292	-0.103909	0.67011	0.285899	0.959072	0.0340613	0.646	-0.31996
P11169	SLC2A3	Solute carrier family 2, facilitated glucose transporter member 3 (Glucose transporter type 3, brain) (GLUT-3)	Homo sapiens (Human)	53,924	0.448264	-0.212856	0.230692	-0.237966	0.817877	0.0810446	0.918232	-0.0251105	0.439073	-0.293901	0.324648	0.319011
P11171	EPB41	Protein 4.1 (P4.1) (4.1R) (Band 4.1) (EPB4.1) (Erythrocyte membrane protein band 4.1)	Homo sapiens (Human)	97,017	0.952355	-0.0363372	0.612104	-0.327748	0.844509	0.113421	0.648373	-0.291411	0.793881	-0.149758	0.466919	0.441169
P11172	UMPS	Uridine 5'-monophosphate synthase (UMP synthase) [Includes: Orotate phosphoribosyltransferase (OPRT) (OPRTase) (EC 2.4.2.10)			0.0681707	-0.749995	0.0512022	-0.784325	0.786351	0.0909041	0.941459	-0.0343302	0.0364741	-0.840899	0.0268492	0.875229
P11177	PDHB	Pyruvate dehydrogenase E1 component subunit beta, mitochondrial (PDHE1-B) (EC 1.2.4.1)	Homo sapiens (Human)	39,233	0.228019	0.499338	0.124964	-0.675412	0.931651	0.0350511	0.00880633	-1.17475	0.260268	0.464287	0.118075	0.710463
P11182	DBT	Lipoamide acyltransferase component of branched-chain alpha-keto acid dehydrogenase complex, mitochondrial (EC 2.3.1.168) (52 kDa mitochondrial autoantigen of primary biliary cirrhosis) (Branched chain 2-oxo-acid dehydrogenase complex component E2) (BCOADC-E2) (Branched-chain alpha-keto acid dehydrogenase complex component E2) (BCKAD-E2) (BCKADE2) (Dihydrolipoamide acetyltransferase component of …	Homo sapiens (Human)	53,487	0.119286	1.53954	0.686226	-0.438156	0.321136	0.921846	0.0631352	-1.9777	0.455532	0.617696	0.196092	1.36
P11216	PYGB	Glycogen phosphorylase, brain form (EC 2.4.1.1)	Homo sapiens (Human)	96,696	0.164453	-0.237822	0.100494	-0.280225	0.277078	-0.230329	0.790649	-0.0424038	0.974816	-0.00749279	0.833388	0.0498966
P11233	RALA	Ras-related protein Ral-A (EC 3.6.5.2)	Homo sapiens (Human)	23,567	0.392047	-0.505024	0.199566	-0.916536	0.85591	0.0527913	0.631268	-0.411512	0.322308	-0.557815	0.16929	0.969327
P11234	RALB	Ras-related protein Ral-B (EC 3.6.5.2)	Homo sapiens (Human)	23,409	0.117338	-0.343652	0.1984	-0.269878	0.178751	-0.217921	0.758079	0.073774	0.532515	-0.12573	0.792002	0.0519561
P11274	BCR	Breakpoint cluster region protein (EC 2.7.11.1) (Renal carcinoma antigen NY-REN-26)	Homo sapiens (Human)	142,819	0.95156	0.0708413	0.256796	-1.44011	0.916814	-0.112592	0.247166	-1.51095	0.868848	0.183433	0.289988	1.32752
P11279	LAMP1	Lysosome-associated membrane glycoprotein 1 (LAMP-1) (Lysosome-associated membrane protein 1) (CD107 antigen-like family member A) (CD antigen CD107a)	Homo sapiens (Human)	44,882	0.67048	0.333842	0.114868	-1.3027	0.629309	0.346796	0.0242014	-1.63654	0.98384	-0.0129539	0.0204043	1.64949
P11310	ACADM	Medium-chain specific acyl-CoA dehydrogenase, mitochondrial (MCAD) (EC 1.3.8.7) (Medium chain acyl-CoA dehydrogenase) (MCADH)	Homo sapiens (Human)	46,588	0.26473	0.374217	0.241804	-0.48993	0.0603645	0.580283	0.0176182	-0.864147	0.317074	-0.206066	0.00188394	1.07021
P11387	TOP1	DNA topoisomerase 1 (EC 5.6.2.1) (DNA topoisomerase I)	Homo sapiens (Human)	90,726	0.347128	-0.283201	0.516252	-0.183952	0.16122	0.351569	0.747438	0.0992488	0.0233797	-0.63477	0.0287464	0.535521
P11388	TOP2A	DNA topoisomerase 2-alpha (EC 5.6.2.2) (DNA topoisomerase II, alpha isozyme)	Homo sapiens (Human)	174,385	0.517593	-0.0631531	0.000163626	-0.58324	2.47712e-05	-0.490105	0.000628391	-0.520086	0.000136683	0.426952	0.552152	0.0931346
P11413	G6PD	Glucose-6-phosphate 1-dehydrogenase (G6PD) (EC 1.1.1.49)	Homo sapiens (Human)	59,257	0.207823	0.346262	0.369113	-0.286778	0.24544	0.32837	0.02118	-0.63304	0.936603	0.0178914	0.0316438	0.615149
P11441	UBL4A	Ubiquitin-like protein 4A (Ubiquitin-like protein GDX)	Homo sapiens (Human)	17,777	0.911883	0.13706	0.222968	0.996461	0.185421	1.09856	0.490952	0.859401	0.441481	-0.961501	0.895213	0.1021
P11498	PC	Pyruvate carboxylase, mitochondrial (EC 6.4.1.1) (Pyruvic carboxylase) (PCB)	Homo sapiens (Human)	129,634	0.0143808	0.907728	0.791953	-0.106134	0.093812	0.664037	0.00495116	-1.01386	0.49034	0.243691	0.0436669	0.770171
P11532	DMD	Dystrophin	Homo sapiens (Human)	426,750	0.73678	-0.565625	0.666552	-0.70966	0.679237	0.457212	0.938799	-0.144035	0.449574	-1.02284	0.39802	1.16687
P11586	MTHFD1	C-1-tetrahydrofolate synthase, cytoplasmic (C1-THF synthase) [Cleaved into: C-1-tetrahydrofolate synthase, cytoplasmic, N-terminally processed] [Includes: Methylenetetrahydrofolate dehydrogenase (EC 1.5.1.5)			0.651725	0.120961	0.582439	-0.148922	0.0569636	0.485911	0.321026	-0.269883	0.163374	-0.364951	0.01805	0.634834
P11717	IGF2R	Cation-independent mannose-6-phosphate receptor (CI Man-6-P receptor) (CI-MPR) (M6PR) (300 kDa mannose 6-phosphate receptor) (MPR 300) (Insulin-like growth factor 2 receptor) (Insulin-like growth factor II receptor) (IGF-II receptor) (M6P/IGF2 receptor) (M6P/IGF2R) (CD antigen CD222)	Homo sapiens (Human)	274,375	0.961348	0.0125885	0.0197816	-0.67288	0.900976	-0.0323883	0.0222652	-0.685469	0.868743	0.0449768	0.0306989	0.640492
P11766	ADH5	Alcohol dehydrogenase class-3 (EC 1.1.1.1) (Alcohol dehydrogenase 5) (Alcohol dehydrogenase class chi chain) (Alcohol dehydrogenase class-III) (Glutathione-dependent formaldehyde dehydrogenase) (FALDH) (FDH) (GSH-FDH) (EC 1.1.1.-) (S-(hydroxymethyl)glutathione dehydrogenase) (EC 1.1.1.284)	Homo sapiens (Human)	39,724	0.768796	0.130132	0.214939	-0.689316	0.854984	-0.0807562	0.119766	-0.819448	0.589538	0.210888	0.247273	0.60856
P11802	CDK4	Cyclin-dependent kinase 4 (EC 2.7.11.22) (Cell division protein kinase 4) (PSK-J3)	Homo sapiens (Human)	33,730	0.276267	-0.106227	0.455533	-0.0876513	0.801384	-0.0192594	0.876306	0.0185759	0.31251	-0.0869678	0.528982	0.0683919
P11908	PRPS2	Ribose-phosphate pyrophosphokinase 2 (EC 2.7.6.1) (PPRibP) (Phosphoribosyl pyrophosphate synthase II) (PRS-II)	Homo sapiens (Human)	34,769	0.461485	-0.511154	0.452021	-0.364265	0.819365	-0.0780406	0.840316	0.146889	0.52779	-0.433114	0.547741	0.286225
P11926	ODC1	Ornithine decarboxylase (ODC) (EC 4.1.1.17)	Homo sapiens (Human)	51,148	0.300833	-0.83541	0.662647	0.17045	0.815283	-0.0482864	0.261715	1.00586	0.344479	-0.787124	0.61943	-0.218736
P11940	PABPC1	Polyadenylate-binding protein 1 (PABP-1) (Poly(A)-binding protein 1)	Homo sapiens (Human)	70,671	0.244129	-0.362275	0.927517	0.0225649	0.271824	-0.270422	0.200625	0.38484	0.754984	-0.0918532	0.223066	-0.292987
P12004	PCNA	Proliferating cell nuclear antigen (PCNA) (Cyclin)	Homo sapiens (Human)	28,769	0.786434	-0.0540518	0.33335	-0.207407	0.7738	0.0597682	0.516551	-0.153355	0.592831	-0.11382	0.262884	0.267175
P12036	NEFH	Neurofilament heavy polypeptide (NF-H) (200 kDa neurofilament protein) (Neurofilament triplet H protein)	Homo sapiens (Human)	112,479	0.588871	-1.60628	0.431452	-3.19858	0.994735	0.0257599	0.651439	-1.5923	0.624717	-1.63204	0.457439	3.22434
P12081	HARS1	Histidine--tRNA ligase, cytoplasmic (EC 6.1.1.21) (Histidyl-tRNA synthetase) (HisRS)	Homo sapiens (Human)	57,411	0.906052	0.0531207	0.0992962	-0.910297	0.96063	0.0248221	0.0692985	-0.963417	0.949022	0.0282986	0.101511	0.935119
P12107	COL11A1	Collagen alpha-1(XI) chain	Homo sapiens (Human)	181,065	0.404791	-0.0602551	1.21806e-09	-0.350318	7.97821e-10	-0.348636	3.58203e-05	-0.290063	0.000212379	0.288381	0.979642	0.00168203
P12111	COL6A3	Collagen alpha-3(VI) chain	Homo sapiens (Human)	343,669	0.32482	-0.0569112	1.73237e-17	-0.691634	2.63357e-23	-0.778727	1.93954e-12	-0.634723	2.23575e-15	0.721816	0.38722	-0.087093
P12235	SLC25A4	ADP/ATP translocase 1 (ADP,ATP carrier protein 1) (ADP,ATP carrier protein, heart/skeletal muscle isoform T1) (Adenine nucleotide translocator 1) (ANT 1) (Solute carrier family 25 member 4)	Homo sapiens (Human)	33,064	0.766794	-0.359753	0.357892	-1.24736	0.333518	1.00176	0.47213	-0.887607	0.235654	-1.36151	0.0652514	2.24912
P12236	SLC25A6	ADP/ATP translocase 3 (ADP,ATP carrier protein 3) (ADP,ATP carrier protein, isoform T2) (ANT 2) (Adenine nucleotide translocator 3) (ANT 3) (Solute carrier family 25 member 6) [Cleaved into: ADP/ATP translocase 3, N-terminally processed]	Homo sapiens (Human)	32,866	1.76089e-05	-0.434337	0.0119644	0.274593	0.00250645	-0.477069	2.77134e-17	0.708929	0.763065	0.042732	1.39677e-07	-0.751661
P12268	IMPDH2	Inosine-5'-monophosphate dehydrogenase 2 (IMP dehydrogenase 2) (IMPD 2) (IMPDH 2) (EC 1.1.1.205) (IMPDH-II)	Homo sapiens (Human)	55,805	0.390722	0.287361	0.498696	0.209465	0.0883106	0.498836	0.791337	-0.0778963	0.449912	-0.211475	0.247744	0.289371
P12270	TPR	Nucleoprotein TPR (Megator) (NPC-associated intranuclear protein) (Translocated promoter region protein)	Homo sapiens (Human)	267,293	0.855279	-0.0218224	0.0937396	-0.212014	0.572973	-0.0720619	0.152371	-0.190192	0.705252	0.0502395	0.308209	0.139952
P12277	CKB	Creatine kinase B-type (EC 2.7.3.2) (Brain creatine kinase) (B-CK) (Creatine kinase B chain) (Creatine phosphokinase B-type) (CPK-B)	Homo sapiens (Human)	42,644	0.0471178	0.93157	0.9788	-0.0132565	0.427908	0.427292	0.0333772	-0.944826	0.29763	0.504278	0.394067	0.440548
P12429	ANXA3	Annexin A3 (35-alpha calcimedin) (Annexin III) (Annexin-3) (Inositol 1,2-cyclic phosphate 2-phosphohydrolase) (Lipocortin III) (Placental anticoagulant protein III) (PAP-III)	Homo sapiens (Human)	36,375	0.157842	0.811205	0.659965	0.235922	0.000444338	1.89098	0.33406	-0.575283	0.0621495	-1.07977	0.00379658	1.65506
P12532	CKMT1A	Creatine kinase U-type, mitochondrial (EC 2.7.3.2) (Acidic-type mitochondrial creatine kinase) (Mia-CK) (Ubiquitous mitochondrial creatine kinase) (U-MtCK)	Homo sapiens (Human)	47,037	0.283744	-1.94169	0.40044	-1.35298	0.354216	-1.17425	0.800397	0.588711	0.715672	-0.767437	0.926437	0.178726
P12694	BCKDHA	2-oxoisovalerate dehydrogenase subunit alpha, mitochondrial (EC 1.2.4.4) (Branched-chain alpha-keto acid dehydrogenase E1 component alpha chain) (BCKDE1A) (BCKDH E1-alpha)	Homo sapiens (Human)	50,471	0.526841	0.499773	0.597137	-0.505775	0.70231	0.325238	0.315439	-1.00555	0.849196	0.174535	0.438704	0.831013
P12814	ACTN1	Alpha-actinin-1 (Alpha-actinin cytoskeletal isoform) (F-actin cross-linking protein) (Non-muscle alpha-actinin-1)	Homo sapiens (Human)	103,058	0.332484	0.261556	0.529898	-0.16249	0.850144	0.0516594	0.113624	-0.424046	0.458882	0.209896	0.435274	0.21415
P12955	PEPD	Xaa-Pro dipeptidase (X-Pro dipeptidase) (EC 3.4.13.9) (Imidodipeptidase) (Peptidase D) (Proline dipeptidase) (Prolidase)	Homo sapiens (Human)	54,548	0.390711	0.293751	0.1077	-0.708691	0.623005	0.151303	0.0444994	-1.00244	0.661246	0.142448	0.0622055	0.859993
P12956	XRCC6	X-ray repair cross-complementing protein 6 (EC 3.6.4.-) (EC 4.2.99.-) (5'-deoxyribose-5-phosphate lyase Ku70) (5'-dRP lyase Ku70) (70 kDa subunit of Ku antigen) (ATP-dependent DNA helicase 2 subunit 1) (ATP-dependent DNA helicase II 70 kDa subunit) (CTC box-binding factor 75 kDa subunit) (CTC75) (CTCBF) (DNA repair protein XRCC6) (Lupus Ku autoantigen protein p70) (Ku70) (Thyroid-lupus autoantige…	Homo sapiens (Human)	69,843	0.262132	0.290166	0.179316	-0.38101	0.652695	0.120722	0.0189385	-0.671175	0.523575	0.169444	0.0849729	0.501731
P13010	XRCC5	X-ray repair cross-complementing protein 5 (EC 3.6.4.-) (86 kDa subunit of Ku antigen) (ATP-dependent DNA helicase 2 subunit 2) (ATP-dependent DNA helicase II 80 kDa subunit) (CTC box-binding factor 85 kDa subunit) (CTC85) (CTCBF) (DNA repair protein XRCC5) (Ku80) (Ku86) (Lupus Ku autoantigen protein p86) (Nuclear factor IV) (Thyroid-lupus autoantigen) (TLAA) (X-ray repair complementing defective…	Homo sapiens (Human)	82,705	0.0310848	0.608069	0.657993	0.128637	0.184932	0.416967	0.051787	-0.479432	0.484752	0.191102	0.322249	0.28833
P13051	UNG	Uracil-DNA glycosylase (UDG) (EC 3.2.2.27)	Homo sapiens (Human)	34,645	0.0680183	-0.289873	0.439756	0.0880661	0.333347	-0.0924857	0.00292455	0.377939	0.16475	-0.197387	0.0606374	-0.180552
P13073	COX4I1	Cytochrome c oxidase subunit 4 isoform 1, mitochondrial (Cytochrome c oxidase polypeptide IV) (Cytochrome c oxidase subunit IV isoform 1) (COX IV-1)	Homo sapiens (Human)	19,577	0.9829	0.00399423	0.955112	0.0147037	0.267487	0.207365	0.965744	0.0107095	0.184625	-0.20337	0.437106	0.192661
P13196	ALAS1	5-aminolevulinate synthase, nonspecific, mitochondrial (ALAS-H) (EC 2.3.1.37) (5-aminolevulinic acid synthase 1) (Delta-ALA synthase 1) (Delta-aminolevulinate synthase 1)	Homo sapiens (Human)	70,581	5.15532e-09	-0.38918	0.369967	-0.0793997	6.16423e-05	-0.366781	0.00448695	0.309781	0.840717	-0.0223988	0.0223506	-0.287382
P13284	IFI30	Gamma-interferon-inducible lysosomal thiol reductase (EC 1.8.-.-) (Gamma-interferon-inducible protein IP-30) (Legumaturain)	Homo sapiens (Human)	27,964	0.790019	-0.0459115	0.551177	-0.252112	0.365595	-0.203184	0.646897	-0.2062	0.508802	0.157272	0.912991	0.048928
P13473	LAMP2	Lysosome-associated membrane glycoprotein 2 (LAMP-2) (Lysosome-associated membrane protein 2) (CD107 antigen-like family member B) (LGP-96) (CD antigen CD107b)	Homo sapiens (Human)	44,961	0.673852	-0.161842	0.426371	-0.609626	0.96318	-0.0175896	0.566625	-0.447784	0.752422	-0.144252	0.447041	0.592036
P13489	RNH1	Ribonuclease inhibitor (Placental ribonuclease inhibitor) (Placental RNase inhibitor) (Ribonuclease/angiogenin inhibitor 1) (RAI)	Homo sapiens (Human)	49,973	0.852607	0.0989819	0.480454	-0.404174	0.211276	0.556079	0.378842	-0.503156	0.324325	-0.457097	0.0517263	0.960253
P13497	BMP1	Bone morphogenetic protein 1 (BMP-1) (EC 3.4.24.19) (Mammalian tolloid protein) (mTld) (Procollagen C-proteinase) (PCP)	Homo sapiens (Human)	111,249	0.308968	-1.49336	0.562284	-1.21283	0.530464	-1.34928	0.875906	0.280537	0.936895	-0.14408	0.954404	-0.136456
P13498	CYBA	Cytochrome b-245 light chain (Cytochrome b(558) alpha chain) (Cytochrome b558 subunit alpha) (Neutrophil cytochrome b 22 kDa polypeptide) (Superoxide-generating NADPH oxidase light chain subunit) (p22 phagocyte B-cytochrome) (p22-phox) (p22phox)	Homo sapiens (Human)	21,013	0.744283	-0.541102	0.800374	-0.352516	0.956695	-0.090648	0.899189	0.188586	0.801444	-0.450454	0.865763	0.261868
P13591	NCAM1	Neural cell adhesion molecule 1 (N-CAM-1) (NCAM-1) (CD antigen CD56)	Homo sapiens (Human)	94,574	0.438436	-0.0824252	0.0941953	-0.150049	0.0129807	-0.210836	0.571944	-0.0676234	0.259297	0.12841	0.542565	-0.0607871
P13611	VCAN	Versican core protein (Chondroitin sulfate proteoglycan core protein 2) (Chondroitin sulfate proteoglycan 2) (Glial hyaluronate-binding protein) (GHAP) (Large fibroblast proteoglycan) (PG-M)	Homo sapiens (Human)	372,820	0.000375002	-0.2796	3.0087e-08	-0.330967	3.73541e-20	-0.568817	0.549036	-0.0513663	0.00112844	0.289217	0.00154528	-0.237851
P13639	EEF2	Elongation factor 2 (EF-2)	Homo sapiens (Human)	95,338	0.0262224	-0.477661	0.516899	0.122733	0.172644	-0.252316	0.00462837	0.600393	0.281395	-0.225345	0.0395454	-0.375049
P13667	PDIA4	Protein disulfide-isomerase A4 (EC 5.3.4.1) (Endoplasmic reticulum resident protein 70) (ER protein 70) (ERp70) (Endoplasmic reticulum resident protein 72) (ER protein 72) (ERp-72) (ERp72)	Homo sapiens (Human)	72,932	0.175361	0.252322	0.147704	-0.343947	0.308719	0.196674	0.00836117	-0.596269	0.755772	0.0556482	0.0199291	0.540621
P13674	P4HA1	Prolyl 4-hydroxylase subunit alpha-1 (4-PH alpha-1) (EC 1.14.11.2) (Procollagen-proline,2-oxoglutarate-4-dioxygenase subunit alpha-1)	Homo sapiens (Human)	61,049	0.684055	-0.229507	0.542054	0.353607	0.214917	0.609899	0.350174	0.583114	0.128957	-0.839406	0.633977	0.256292
P13693	TPT1	Translationally-controlled tumor protein (TCTP) (Fortilin) (Histamine-releasing factor) (HRF) (p23)	Homo sapiens (Human)	19,595	0.34084	-0.674624	0.838518	0.12166	0.395634	-0.436088	0.283529	0.796284	0.73979	-0.238536	0.380457	-0.557748
P13716	ALAD	Delta-aminolevulinic acid dehydratase (ALADH) (EC 4.2.1.24) (Porphobilinogen synthase)	Homo sapiens (Human)	36,295	0.951226	0.049337	0.368616	-1.06078	0.252452	-0.796574	0.398581	-1.11012	0.30901	0.845911	0.836856	0.264205
P13726	F3	Tissue factor (TF) (Coagulation factor III) (Thromboplastin) (CD antigen CD142)	Homo sapiens (Human)	33,068	0.91506	0.0654721	0.380694	-1.38272	0.152583	0.607889	0.363889	-1.44819	0.264703	-0.542417	0.193885	1.99061
P13796	LCP1	Plastin-2 (L-plastin) (LC64P) (Lymphocyte cytosolic protein 1) (LCP-1)	Homo sapiens (Human)	70,288	0.370236	-0.0837014	0.705008	-0.0443261	0.0531854	-0.476385	0.689238	0.0393753	0.118154	0.392684	0.0946306	-0.432059
P13797	PLS3	Plastin-3 (T-plastin)	Homo sapiens (Human)	70,811	0.382435	0.277997	0.474362	-0.230611	0.0596398	0.566568	0.126203	-0.508608	0.357143	-0.288571	0.0108619	0.79718
P13798	APEH	Acylamino-acid-releasing enzyme (AARE) (EC 3.4.19.1) (Acyl-peptide hydrolase) (APH) (Acylaminoacyl-peptidase) (Oxidized protein hydrolase) (OPH)	Homo sapiens (Human)	81,225	0.880094	-0.0670707	0.48376	-0.325564	0.266159	0.474725	0.592221	-0.258493	0.234357	-0.541795	0.0988626	0.800288
P13804	ETFA	Electron transfer flavoprotein subunit alpha, mitochondrial (Alpha-ETF)	Homo sapiens (Human)	35,080	0.792089	0.11119	0.942555	-0.0339291	0.0138313	1.02293	0.753464	-0.145119	0.0179318	-0.911736	0.0116894	1.05686
P13807	GYS1	Glycogen [starch] synthase, muscle (EC 2.4.1.11)	Homo sapiens (Human)	83,786	0.729823	-0.225084	0.455687	-0.451446	0.829915	-0.120155	0.736201	-0.226361	0.867519	-0.104929	0.568431	0.331291
P13861	PRKAR2A	cAMP-dependent protein kinase type II-alpha regulatory subunit	Homo sapiens (Human)	45,518	0.675752	-0.143158	0.38704	-0.368922	0.622766	-0.217392	0.58943	-0.225764	0.867168	0.0742342	0.750307	0.15153
P13929	ENO3	Beta-enolase (EC 4.2.1.11) (2-phospho-D-glycerate hydro-lyase) (Enolase 3) (Muscle-specific enolase) (MSE) (Skeletal muscle enolase)	Homo sapiens (Human)	46,987	0.735899	0.253327	0.601914	-0.396371	0.475289	0.543264	0.401406	-0.649698	0.698841	-0.289937	0.214806	0.939635
P13984	GTF2F2	General transcription factor IIF subunit 2 (EC 3.6.4.12) (ATP-dependent helicase GTF2F2) (General transcription factor IIF 30 kDa subunit) (Transcription initiation factor IIF subunit beta) (TFIIF-beta) (Transcription initiation factor RAP30)	Homo sapiens (Human)	28,380	0.753617	-0.13881	0.847585	-0.0768118	0.565887	0.234144	0.879924	0.0619981	0.362253	-0.372954	0.327067	0.310956
P13987	CD59	CD59 glycoprotein (1F5 antigen) (20 kDa homologous restriction factor) (HRF-20) (HRF20) (MAC-inhibitory protein) (MAC-IP) (MEM43 antigen) (Membrane attack complex inhibition factor) (MACIF) (Membrane inhibitor of reactive lysis) (MIRL) (Protectin) (CD antigen CD59)	Homo sapiens (Human)	14,177	0.362923	1.10008	0.776608	0.434213	0.115301	1.94639	0.597044	-0.665869	0.317494	-0.84631	0.229991	1.51218
P13995	MTHFD2	Bifunctional methylenetetrahydrofolate dehydrogenase/cyclohydrolase, mitochondrial [Includes: NAD-dependent methylenetetrahydrofolate dehydrogenase (EC 1.5.1.15)			0.801908	0.132906	0.909596	-0.0662181	0.452655	0.395566	0.645068	-0.199125	0.332562	-0.262659	0.285922	0.461784
P14174	MIF	Macrophage migration inhibitory factor (MIF) (EC 5.3.2.1) (Glycosylation-inhibiting factor) (GIF) (L-dopachrome isomerase) (L-dopachrome tautomerase) (EC 5.3.3.12) (Phenylpyruvate tautomerase)	Homo sapiens (Human)	12,476	0.487742	0.772268	0.466659	0.805363	0.0215488	2.1938	0.977235	0.0330951	0.157519	-1.42153	0.1458	1.38843
P14209	CD99	CD99 antigen (12E7) (E2 antigen) (Protein MIC2) (T-cell surface glycoprotein E2) (CD antigen CD99)	Homo sapiens (Human)	18,848	0.766689	0.206978	0.935588	0.0388507	0.878034	-0.0675164	0.794873	-0.168128	0.656386	0.274495	0.763645	-0.106367
P14314	PRKCSH	Glucosidase 2 subunit beta (80K-H protein) (Glucosidase II subunit beta) (Protein kinase C substrate 60.1 kDa protein heavy chain) (PKCSH)	Homo sapiens (Human)	59,425	0.651481	0.145714	0.480134	-0.217347	0.0133494	0.633066	0.280005	-0.363061	0.0785404	-0.487352	0.00253036	0.850413
P14324	FDPS	Farnesyl pyrophosphate synthase (FPP synthase) (FPS) (EC 2.5.1.10) ((2E,6E)-farnesyl diphosphate synthase) (Dimethylallyltranstransferase) (EC 2.5.1.1) (Farnesyl diphosphate synthase) (Geranyltranstransferase)	Homo sapiens (Human)	48,275	0.524539	-0.347741	0.0270528	-1.25999	0.356193	-0.487589	0.194137	-0.91225	0.831492	0.139848	0.2252	0.772401
P14373	TRIM27	Zinc finger protein RFP (EC 2.3.2.27) (RING finger protein 76) (RING-type E3 ubiquitin transferase TRIM27) (Ret finger protein) (Tripartite motif-containing protein 27)	Homo sapiens (Human)	58,490	0.497479	1.39945	0.450187	1.33783	0.592753	1.03429	0.971162	-0.0616219	0.850425	0.365162	0.852373	-0.303541
P14384	CPM	Carboxypeptidase M (CPM) (EC 3.4.17.12)	Homo sapiens (Human)	50,514	0.522296	0.328512	0.173186	-1.00859	0.515874	-0.532346	0.0635956	-1.3371	0.253676	0.860858	0.595245	0.476246
P14406	COX7A2	Cytochrome c oxidase subunit 7A2, mitochondrial (Cytochrome c oxidase subunit VIIa-liver/heart) (Cytochrome c oxidase subunit VIIa-L) (Cytochrome c oxidase subunit VIIaL)	Homo sapiens (Human)	9,396	0.452818	-0.629547	0.202249	-1.65712	0.636505	-0.367939	0.486349	-1.02757	0.810602	-0.261608	0.368009	1.28918
P14543	NID1	Nidogen-1 (NID-1) (Entactin)	Homo sapiens (Human)	136,377	0.768388	-0.0210505	9.71277e-05	-0.28383	8.82245e-06	-0.400467	1.04199e-05	-0.262779	3.21141e-07	0.379416	0.0886213	-0.116637
P14550	AKR1A1	Aldo-keto reductase family 1 member A1 (EC 1.1.1.2) (EC 1.1.1.372) (EC 1.1.1.54) (Alcohol dehydrogenase [NADP(+)]) (Aldehyde reductase) (Glucuronate reductase) (EC 1.1.1.19) (Glucuronolactone reductase) (EC 1.1.1.20)	Homo sapiens (Human)	36,573	0.466773	0.265859	0.771238	-0.104126	0.0869355	0.626693	0.165131	-0.369985	0.179464	-0.360835	0.00868902	0.73082
P14618	PKM	Pyruvate kinase PKM (EC 2.7.1.40) (Cytosolic thyroid hormone-binding protein) (CTHBP) (Opa-interacting protein 3) (OIP-3) (Pyruvate kinase 2/3) (Pyruvate kinase muscle isozyme) (Thyroid hormone-binding protein 1) (THBP1) (Tumor M2-PK) (p58)	Homo sapiens (Human)	57,937	0.0041858	0.595125	0.735387	0.081109	0.0522729	0.424983	0.0228441	-0.514016	0.380954	0.170142	0.142597	0.343874
P14621	ACYP2	Acylphosphatase-2 (EC 3.6.1.7) (Acylphosphatase, muscle type isozyme) (Acylphosphate phosphohydrolase 2)	Homo sapiens (Human)	11,140	0.449108	-0.899982	0.151049	-1.83259	0.964651	0.0162643	0.572106	-0.932612	0.435869	-0.916246	0.142697	1.84886
P14625	HSP90B1	Endoplasmin (94 kDa glucose-regulated protein) (GRP-94) (Heat shock protein 90 kDa beta member 1) (Tumor rejection antigen 1) (gp96 homolog)	Homo sapiens (Human)	92,469	0.722896	0.0855188	0.289958	-0.257672	0.489095	0.148743	0.21503	-0.34319	0.79903	-0.0632246	0.105261	0.406415
P14635	CCNB1	G2/mitotic-specific cyclin-B1	Homo sapiens (Human)	48,337	0.0121565	0.170263	0.000462319	-0.239515	5.9242e-08	-0.345082	3.35582e-11	-0.409779	3.26563e-16	0.515345	0.104978	-0.105566
P14649	MYL6B	Myosin light chain 6B (Myosin light chain 1 slow-twitch muscle A isoform) (MLC1sa) (Smooth muscle and nonmuscle myosin light chain alkali 6B)	Homo sapiens (Human)	22,764	0.29677	-0.938109	0.380286	-0.560705	0.236195	0.441596	0.708858	0.377404	0.0987131	-1.3797	0.0907335	1.0023
P14678	SNRPB	Small nuclear ribonucleoprotein-associated proteins B and B' (snRNP-B) (Sm protein B/B') (Sm-B/B') (SmB/B')	Homo sapiens (Human)	24,610	0.309254	-0.380027	0.0108499	-1.51482	0.303522	-0.405603	0.0460357	-1.1348	0.953335	0.0255754	0.0440785	1.10922
P14735	IDE	Insulin-degrading enzyme (EC 3.4.24.56) (Abeta-degrading protease) (Insulin protease) (Insulinase) (Insulysin)	Homo sapiens (Human)	117,968	0.702256	-0.138433	0.336615	-0.39454	0.226961	-0.472067	0.508887	-0.256107	0.377706	0.333634	0.855384	-0.0775273
P14854	COX6B1	Cytochrome c oxidase subunit 6B1 (Cytochrome c oxidase subunit VIb isoform 1) (COX VIb-1)	Homo sapiens (Human)	10,192	0.925704	0.0414798	0.656035	0.192776	0.193181	0.502161	0.685722	0.151296	0.170383	-0.460681	0.319279	0.309385
P14866	HNRNPL	Heterogeneous nuclear ribonucleoprotein L (hnRNP L)	Homo sapiens (Human)	64,133	0.314678	0.310435	0.913531	-0.0361645	0.467513	0.236957	0.274411	-0.3466	0.793753	0.0734783	0.420742	0.273122
P14868	DARS1	Aspartate--tRNA ligase, cytoplasmic (EC 6.1.1.12) (Aspartyl-tRNA synthetase) (AspRS) (Cell proliferation-inducing gene 40 protein)	Homo sapiens (Human)	57,136	0.840111	-0.0708536	0.797366	-0.0867148	0.721567	0.116972	0.964152	-0.0158611	0.584734	-0.187826	0.527837	0.203687
P14921	ETS1	Protein C-ets-1 (p54)	Homo sapiens (Human)	50,408	0.616125	0.0743076	0.956796	-0.00852049	0.936514	0.012294	0.221163	-0.0828281	0.208741	0.0620136	0.780181	0.0208145
P14923	JUP	Junction plakoglobin (Catenin gamma) (Desmoplakin III) (Desmoplakin-3)	Homo sapiens (Human)	81,745	0.886388	0.0612954	0.343279	-0.444208	0.51343	0.274087	0.291681	-0.505503	0.619902	-0.212792	0.129705	0.718295
P14927	UQCRB	Cytochrome b-c1 complex subunit 7 (Complex III subunit 7) (Complex III subunit VII) (QP-C) (Ubiquinol-cytochrome c reductase complex 14 kDa protein)	Homo sapiens (Human)	13,530	0.937355	0.0208266	0.890269	-0.0261063	0.928931	0.0235829	0.857385	-0.0469329	0.993289	-0.00275628	0.846947	0.0496892
P15104	GLUL	Glutamine synthetase (GS) (EC 6.3.1.2) (Glutamate--ammonia ligase) (Palmitoyltransferase GLUL) (EC 2.3.1.225)	Homo sapiens (Human)	42,064	0.405407	0.625047	0.903755	0.101782	0.621869	0.366701	0.48412	-0.523265	0.700212	0.258346	0.725255	0.264919
P15121	AKR1B1	Aldo-keto reductase family 1 member B1 (EC 1.1.1.300) (EC 1.1.1.372) (EC 1.1.1.54) (Aldehyde reductase) (Aldose reductase) (AR) (EC 1.1.1.21)	Homo sapiens (Human)	35,853	0.719177	0.302859	0.990336	-0.0103853	0.148829	1.15469	0.7254	-0.313244	0.317034	-0.851827	0.179483	1.16507
P15144	ANPEP	Aminopeptidase N (AP-N) (hAPN) (EC 3.4.11.2) (Alanyl aminopeptidase) (Aminopeptidase M) (AP-M) (Microsomal aminopeptidase) (Myeloid plasma membrane glycoprotein CD13) (gp150) (CD antigen CD13)	Homo sapiens (Human)	109,540	0.706178	0.265291	0.706818	0.295291	0.0502575	1.20884	0.969287	0.0300006	0.148589	-0.943552	0.236557	0.913552
P15151	PVR	Poliovirus receptor (Nectin-like protein 5) (NECL-5) (CD antigen CD155)	Homo sapiens (Human)	45,303	0.792002	-0.228705	0.363112	-0.716755	0.988957	0.010543	0.516269	-0.48805	0.728842	-0.239248	0.245881	0.727298
P15153	RAC2	Ras-related C3 botulinum toxin substrate 2 (GX) (Small G protein) (p21-Rac2)	Homo sapiens (Human)	21,429	0.342321	1.87369	0.275175	2.08873	0.871237	-0.398911	0.778471	0.215045	0.187826	2.2726	0.133444	-2.48764
P15170	GSPT1	Eukaryotic peptide chain release factor GTP-binding subunit ERF3A (Eukaryotic peptide chain release factor subunit 3a) (eRF3a) (G1 to S phase transition protein 1 homolog)	Homo sapiens (Human)	55,756	0.88653	-0.0882223	0.405655	-0.510844	0.79629	-0.159531	0.516343	-0.422621	0.913805	0.0713092	0.579182	0.351312
P15289	ARSA	Arylsulfatase A (ASA) (EC 3.1.6.8) (Cerebroside-sulfatase) [Cleaved into: Arylsulfatase A component B			0.253203	0.4742	0.940271	0.0268669	0.298617	0.57822	0.169294	-0.447333	0.845997	-0.104021	0.263513	0.551353
P15291	B4GALT1	Beta-1,4-galactosyltransferase 1 (Beta-1,4-GalTase 1) (Beta4Gal-T1) (b4Gal-T1) (EC 2.4.1.-) (Beta-N-acetylglucosaminyl-glycolipid beta-1,4-galactosyltransferase) (Beta-N-acetylglucosaminylglycopeptide beta-1,4-galactosyltransferase) (EC 2.4.1.38) (Lactose synthase A protein) (EC 2.4.1.22) (N-acetyllactosamine synthase) (EC 2.4.1.90) (Nal synthase) (Neolactotriaosylceramide beta-1,4-galactosyltran…	Homo sapiens (Human)	43,920	0.202936	0.773349	0.555417	-0.541963	0.175199	0.829491	0.0523881	-1.31531	0.733964	-0.0561421	0.0480743	1.37145
P15311	EZR	Ezrin (Cytovillin) (Villin-2) (p81)	Homo sapiens (Human)	69,413	0.528363	0.203871	0.0817946	-0.662117	0.39315	0.289179	0.00550344	-0.865987	0.763528	-0.0853084	0.00543343	0.951296
P15328	FOLR1	Folate receptor alpha (FR-alpha) (Adult folate-binding protein) (FBP) (Folate receptor 1) (Folate receptor, adult) (KB cells FBP) (Ovarian tumor-associated antigen MOv18)	Homo sapiens (Human)	29,819	0.692673	0.318134	0.490819	-0.927664	0.463705	0.600063	0.332694	-1.2458	0.708752	-0.281929	0.227836	1.52773
P15374	UCHL3	Ubiquitin carboxyl-terminal hydrolase isozyme L3 (UCH-L3) (EC 3.4.19.12) (Ubiquitin thioesterase L3)	Homo sapiens (Human)	26,183	0.713219	-0.256257	0.387221	-0.724564	0.258718	-0.810211	0.605387	-0.468307	0.472641	0.553955	0.924358	-0.0856476
P15408	FOSL2	Fos-related antigen 2 (FRA-2)	Homo sapiens (Human)	35,193	0.287309	0.177167	0.0764972	0.323346	0.132513	0.340404	0.341171	0.146179	0.433584	-0.163237	0.937911	0.0170578
P15529	CD46	Membrane cofactor protein (TLX) (Trophoblast leukocyte common antigen) (CD antigen CD46)	Homo sapiens (Human)	43,747	0.201632	0.929134	0.658139	-0.371001	0.0689989	1.21106	0.0677386	-1.30014	0.584624	-0.281923	0.0160414	1.58206
P15531	NME1	Nucleoside diphosphate kinase A (NDK A) (NDP kinase A) (EC 2.7.4.6) (Granzyme A-activated DNase) (GAAD) (Metastasis inhibition factor nm23) (NM23-H1) (Tumor metastatic process-associated protein)	Homo sapiens (Human)	17,149	0.211292	0.26418	0.404869	0.181744	0.0152595	0.52116	0.703	-0.0824359	0.197954	-0.25698	0.06762	0.339416
P15559	NQO1	NAD(P)H dehydrogenase [quinone] 1 (EC 1.6.5.2) (Azoreductase) (DT-diaphorase) (DTD) (Menadione reductase) (NAD(P)H:quinone oxidoreductase 1) (Phylloquinone reductase) (Quinone reductase 1) (QR1)	Homo sapiens (Human)	30,868	0.244896	0.755627	0.654209	-0.294892	0.127399	0.950569	0.0953646	-1.05052	0.725481	-0.194942	0.0391077	1.24546
P15586	GNS	N-acetylglucosamine-6-sulfatase (EC 3.1.6.14) (Glucosamine-6-sulfatase) (G6S)	Homo sapiens (Human)	62,082	0.176823	0.788566	0.942154	-0.044865	0.480586	0.411525	0.101125	-0.833431	0.434786	0.377042	0.416746	0.45639
P15735	PHKG2	Phosphorylase b kinase gamma catalytic chain, liver/testis isoform (PHK-gamma-LT) (PHK-gamma-T) (EC 2.7.11.19) (PSK-C3) (Phosphorylase kinase subunit gamma-2)	Homo sapiens (Human)	46,442	0.00619061	2.8439	0.560119	0.743751	0.237958	1.58379	0.029372	-2.10015	0.160059	1.26011	0.509747	0.840041
P15848	ARSB	Arylsulfatase B (ASB) (EC 3.1.6.12) (N-acetylgalactosamine-4-sulfatase) (G4S)	Homo sapiens (Human)	59,687	0.547659	0.565792	0.425193	-0.774813	0.249477	1.15508	0.134105	-1.3406	0.52409	-0.58929	0.061318	1.92989
P15880	RPS2	40S ribosomal protein S2 (40S ribosomal protein S4) (Protein LLRep3) (Small ribosomal subunit protein uS5)	Homo sapiens (Human)	31,324	0.0119436	-0.826032	0.0451138	-0.840562	0.00833534	-0.968249	0.973786	-0.0145296	0.712181	0.142216	0.789155	-0.127687
P15882	CHN1	N-chimaerin (A-chimaerin) (Alpha-chimerin) (N-chimerin) (NC) (Rho GTPase-activating protein 2)	Homo sapiens (Human)	53,172	0.623498	0.0756481	0.599367	-0.109364	0.297107	-0.14855	0.344681	-0.185012	0.0715655	0.224198	0.842132	-0.0391861
P15923	TCF3	Transcription factor E2-alpha (Class B basic helix-loop-helix protein 21) (bHLHb21) (Immunoglobulin enhancer-binding factor E12/E47) (Immunoglobulin transcription factor 1) (Kappa-E2-binding factor) (Transcription factor 3) (TCF-3) (Transcription factor ITF-1)	Homo sapiens (Human)	67,600	0.000750547	0.355719	0.331479	0.121665	0.0877525	0.454564	0.0138935	-0.234054	0.696542	-0.0988451	0.204364	0.332899
P15924	DSP	Desmoplakin (DP) (250/210 kDa paraneoplastic pemphigus antigen)	Homo sapiens (Human)	331,774	0.793706	0.100302	0.162664	-0.521217	0.505389	0.256289	0.12132	-0.62152	0.710917	-0.155987	0.0513525	0.777507
P15927	RPA2	Replication protein A 32 kDa subunit (RP-A p32) (Replication factor A protein 2) (RF-A protein 2) (Replication protein A 34 kDa subunit) (RP-A p34)	Homo sapiens (Human)	29,247	0.264545	-0.572121	0.548038	-0.257798	0.626898	0.162008	0.565526	0.314323	0.137753	-0.734128	0.288288	0.419805
P15941	MUC1	Mucin-1 (MUC-1) (Breast carcinoma-associated antigen DF3) (Cancer antigen 15-3) (CA 15-3) (Carcinoma-associated mucin) (Episialin) (H23AG) (Krebs von den Lungen-6) (KL-6) (PEMT) (Peanut-reactive urinary mucin) (PUM) (Polymorphic epithelial mucin) (PEM) (Tumor-associated epithelial membrane antigen) (EMA) (Tumor-associated mucin) (CD antigen CD227) [Cleaved into: Mucin-1 subunit alpha (MUC1-NT) (M…			0.458086	2.55252	0.719	-1.25405	0.0644894	4.33196	0.291128	-3.80656	0.479904	-1.77944	0.0304097	5.58601
P15954	COX7C	Cytochrome c oxidase subunit 7C, mitochondrial (Cytochrome c oxidase polypeptide VIIc)	Homo sapiens (Human)	7,246	0.467959	2.14108	0.43708	2.16833	0.277634	2.97296	0.984417	0.0272465	0.518499	-0.831876	0.350523	0.80463
P16035	TIMP2	Metalloproteinase inhibitor 2 (CSC-21K) (Tissue inhibitor of metalloproteinases 2) (TIMP-2)	Homo sapiens (Human)	24,399	0.983872	0.0364258	0.465644	-1.68776	0.638114	0.849642	0.471447	-1.72418	0.64865	-0.813216	0.289871	2.5374
P16066	NPR1	Atrial natriuretic peptide receptor 1 (EC 4.6.1.2) (Atrial natriuretic peptide receptor type A) (ANP-A) (ANPR-A) (NPR-A) (Guanylate cyclase A) (GC-A)	Homo sapiens (Human)	118,919	0.583565	-0.552982	0.592751	-0.544166	0.857673	0.189478	0.992817	0.00881519	0.466716	-0.742459	0.467611	0.733644
P16070	CD44	CD44 antigen (CDw44) (Epican) (Extracellular matrix receptor III) (ECMR-III) (GP90 lymphocyte homing/adhesion receptor) (HUTCH-I) (Heparan sulfate proteoglycan) (Hermes antigen) (Hyaluronate receptor) (Phagocytic glycoprotein 1) (PGP-1) (Phagocytic glycoprotein I) (PGP-I) (CD antigen CD44)	Homo sapiens (Human)	81,538	0.495864	0.273156	0.257416	0.355795	0.161352	0.439487	0.820273	0.0826399	0.652136	-0.166331	0.782181	0.0836913
P16083	NQO2	Ribosyldihydronicotinamide dehydrogenase [quinone] (EC 1.10.5.1) (NRH dehydrogenase [quinone] 2) (NRH:quinone oxidoreductase 2) (Quinone reductase 2) (QR2)	Homo sapiens (Human)	25,919	0.917067	-0.114155	0.854608	-0.213115	0.950352	-0.0676474	0.931823	-0.0989606	0.968101	-0.0465074	0.906212	0.145468
P16104	H2AX	Histone H2AX (H2a/x) (Histone H2A.X)	Homo sapiens (Human)	15,145	0.651525	-0.0660908	0.407966	-0.0646532	4.97104e-08	-0.490626	0.991878	0.00143762	0.0041535	0.424535	1.67823e-07	-0.425973
P16144	ITGB4	Integrin beta-4 (GP150) (CD antigen CD104)	Homo sapiens (Human)	202,167	0.512615	0.275166	0.388698	-0.451883	0.783591	0.13073	0.108646	-0.727049	0.711341	0.144436	0.236525	0.582613
P16152	CBR1	Carbonyl reductase [NADPH] 1 (EC 1.1.1.184) (15-hydroxyprostaglandin dehydrogenase [NADP(+)]) (EC 1.1.1.196) (EC 1.1.1.197) (20-beta-hydroxysteroid dehydrogenase) (NADPH-dependent carbonyl reductase 1) (Prostaglandin 9-ketoreductase) (PG-9-KR) (Prostaglandin-E(2) 9-reductase) (EC 1.1.1.189) (Short chain dehydrogenase/reductase family 21C member 1)	Homo sapiens (Human)	30,375	0.800752	0.104287	0.293594	-0.398563	0.255067	0.38353	0.269996	-0.50285	0.49619	-0.279243	0.0490563	0.782093
P16219	ACADS	Short-chain specific acyl-CoA dehydrogenase, mitochondrial (SCAD) (EC 1.3.8.1) (Butyryl-CoA dehydrogenase)	Homo sapiens (Human)	44,297	0.349684	1.19366	0.3196	1.65001	0.249601	1.85058	0.732547	0.45635	0.591972	-0.656919	0.884121	0.200569
P16220	CREB1	Cyclic AMP-responsive element-binding protein 1 (CREB-1) (cAMP-responsive element-binding protein 1)	Homo sapiens (Human)	35,136	0.927839	-0.252916	0.834881	-0.74481	0.183024	2.52338	0.895029	-0.491894	0.201407	-2.7763	0.293789	3.26819
P16278	GLB1	Beta-galactosidase (EC 3.2.1.23) (Acid beta-galactosidase) (Lactase) (Elastin receptor 1)	Homo sapiens (Human)	76,075	0.497328	0.499549	0.785888	-0.228054	0.83244	0.151973	0.256633	-0.727603	0.476574	0.347576	0.538828	0.380027
P16298	PPP3CB	Serine/threonine-protein phosphatase 2B catalytic subunit beta isoform (EC 3.1.3.16) (CAM-PRP catalytic subunit) (Calmodulin-dependent calcineurin A subunit beta isoform) (CNA beta)	Homo sapiens (Human)	59,024	0.583863	0.296589	0.289449	0.449376	0.942229	-0.0432197	0.679263	0.152787	0.523116	0.339809	0.300382	-0.492595
P16333	NCK1	Cytoplasmic protein NCK1 (NCK adaptor protein 1) (Nck-1) (SH2/SH3 adaptor protein NCK-alpha)	Homo sapiens (Human)	42,864	0.75407	-0.219371	0.229764	-0.9902	0.40584	-0.608792	0.348909	-0.770829	0.600322	0.389421	0.643841	0.381408
P16383	GCFC2	Intron Large complex component GCFC2 (GC-rich sequence DNA-binding factor) (GC-rich sequence DNA-binding factor 2) (Transcription factor 9) (TCF-9)	Homo sapiens (Human)	89,385	0.746826	-0.499315	0.5204	-0.976562	0.723176	-0.523785	0.790591	-0.477247	0.988924	0.0244702	0.794601	0.452777
P16401	H1-5	Histone H1.5 (Histone H1a) (Histone H1b) (Histone H1s-3)	Homo sapiens (Human)	22,580	0.732443	0.0582068	0.00784721	-0.399104	0.00113386	-0.475671	0.00510407	-0.457311	0.000531252	0.533877	0.58655	-0.0765662
P16402	H1-3	Histone H1.3 (Histone H1c) (Histone H1s-2)	Homo sapiens (Human)	22,350	0.0606257	0.125488	0.0137342	-0.146416	0.00545093	-0.477549	1.44826e-12	-0.271904	0.000274449	0.603036	0.0420515	-0.331133
P16403	H1-2	Histone H1.2 (Histone H1c) (Histone H1d) (Histone H1s-1)	Homo sapiens (Human)	21,365	0.800471	0.041537	0.00600601	-0.453863	0.0196044	-0.416197	0.0013152	-0.4954	0.00654924	0.457734	0.819009	0.0376651
P16435	POR	NADPH--cytochrome P450 reductase (CPR) (P450R) (EC 1.6.2.4)	Homo sapiens (Human)	76,690	0.830098	-0.0541221	0.723459	-0.0917287	0.545019	0.143532	0.858165	-0.0376066	0.236467	-0.197654	0.224609	0.23526
P16455	MGMT	Methylated-DNA--protein-cysteine methyltransferase (EC 2.1.1.63) (6-O-methylguanine-DNA methyltransferase) (MGMT) (O-6-methylguanine-DNA-alkyltransferase)	Homo sapiens (Human)	21,646	0.540623	-1.28072	0.399403	-1.73289	0.363895	-2.02177	0.832366	-0.452166	0.747375	0.741053	0.898655	-0.288887
P16591	FER	Tyrosine-protein kinase Fer (EC 2.7.10.2) (Feline encephalitis virus-related kinase FER) (Fujinami poultry sarcoma/Feline sarcoma-related protein Fer) (Proto-oncogene c-Fer) (Tyrosine kinase 3) (p94-Fer)	Homo sapiens (Human)	94,638	0.329517	-0.947385	0.63961	-0.426763	0.481569	-0.761684	0.547233	0.520621	0.863895	-0.185701	0.749301	-0.334921
P16615	ATP2A2	Sarcoplasmic/endoplasmic reticulum calcium ATPase 2 (SERCA2) (SR Ca(2+)-ATPase 2) (EC 7.2.2.10) (Calcium pump 2) (Calcium-transporting ATPase sarcoplasmic reticulum type, slow twitch skeletal muscle isoform) (Endoplasmic reticulum class 1/2 Ca(2+) ATPase)	Homo sapiens (Human)	114,757	0.908098	-0.0347572	0.0701623	-0.605381	0.785792	0.0862394	0.0960955	-0.570624	0.712236	-0.120997	0.0509222	0.69162
P16930	FAH	Fumarylacetoacetase (FAA) (EC 3.7.1.2) (Beta-diketonase) (Fumarylacetoacetate hydrolase)	Homo sapiens (Human)	46,374	0.889211	0.0967875	0.681187	0.297184	0.211898	0.800747	0.765298	0.200397	0.216057	-0.70396	0.42179	0.503563
P16949	STMN1	Stathmin (Leukemia-associated phosphoprotein p18) (Metablastin) (Oncoprotein 18) (Op18) (Phosphoprotein p19) (pp19) (Prosolin) (Protein Pr22) (pp17)	Homo sapiens (Human)	17,303	0.327589	0.207925	0.593075	0.0998347	0.931728	-0.0203807	0.527104	-0.10809	0.315043	0.228306	0.562472	-0.120215
P16989	YBX3	Y-box-binding protein 3 (Cold shock domain-containing protein A) (DNA-binding protein A) (Single-strand DNA-binding protein NF-GMB)	Homo sapiens (Human)	40,090	0.233094	-0.37028	0.843463	-0.0617542	0.645019	0.118488	0.255809	0.308526	0.0325278	-0.488768	0.436572	0.180242
P17010	ZFX	Zinc finger X-chromosomal protein	Homo sapiens (Human)	90,522	0.506914	-0.139921	0.718472	0.0727163	0.505699	-0.160816	0.065135	0.212638	0.905521	0.0208943	0.156967	-0.233532
P17026	ZNF22	Zinc finger protein 22 (Zinc finger protein KOX15) (Zinc finger protein Krox-26)	Homo sapiens (Human)	25,915	0.0159523	-0.277695	0.125867	-0.16369	0.0813262	-0.150039	0.40901	0.114005	0.299457	-0.127656	0.883972	0.0136513
P17028	ZNF24	Zinc finger protein 24 (Retinoic acid suppression protein A) (RSG-A) (Zinc finger and SCAN domain-containing protein 3) (Zinc finger protein 191) (Zinc finger protein KOX17)	Homo sapiens (Human)	42,155	0.235296	-0.704985	0.278124	-0.661573	0.943022	0.0155258	0.959849	0.0434122	0.2246	-0.720511	0.274327	0.677099
P17029	ZKSCAN1	Zinc finger protein with KRAB and SCAN domains 1 (Zinc finger protein 139) (Zinc finger protein 36) (Zinc finger protein KOX18)	Homo sapiens (Human)	63,630	0.489878	0.961583	0.380795	1.14699	0.3598	1.23869	0.794609	0.185405	0.725785	-0.277104	0.884375	0.091699
P17050	NAGA	Alpha-N-acetylgalactosaminidase (EC 3.2.1.49) (Alpha-galactosidase B)	Homo sapiens (Human)	46,565	0.61558	0.703113	0.773169	-0.39072	0.750305	0.372733	0.43365	-1.09383	0.792544	0.33038	0.52695	0.763453
P17066	HSPA6	Heat shock 70 kDa protein 6 (Heat shock 70 kDa protein B')	Homo sapiens (Human)	71,028	0.500455	1.67557	0.948987	0.191896	0.774808	0.875341	0.480243	-1.48367	0.714437	0.800229	0.804134	0.683445
P17096	HMGA1	High mobility group protein HMG-I/HMG-Y (HMG-I(Y)) (High mobility group AT-hook protein 1) (High mobility group protein A1) (High mobility group protein R)	Homo sapiens (Human)	11,676	0.753031	0.257079	0.65999	0.37935	0.830385	-0.153145	0.900981	0.122272	0.649345	0.410224	0.571461	-0.532495
P17152	TMEM11	Transmembrane protein 11, mitochondrial (Protein PM1) (Protein PMI)	Homo sapiens (Human)	21,541	0.863581	0.0955479	0.233446	-1.23527	0.881118	-0.0867337	0.182035	-1.33082	0.722849	0.182282	0.249383	1.14854
P17174	GOT1	Aspartate aminotransferase, cytoplasmic (cAspAT) (EC 2.6.1.1) (EC 2.6.1.3) (Cysteine aminotransferase, cytoplasmic) (Cysteine transaminase, cytoplasmic) (cCAT) (Glutamate oxaloacetate transaminase 1) (Transaminase A)	Homo sapiens (Human)	46,248	0.735369	-0.163965	0.197325	-0.572293	0.945919	-0.0271615	0.40426	-0.408329	0.768399	-0.136803	0.204459	0.545132
P17252	PRKCA	Protein kinase C alpha type (PKC-A) (PKC-alpha) (EC 2.7.11.13)	Homo sapiens (Human)	76,750	0.0912407	0.382585	0.330933	-0.353964	0.857065	-0.0631802	0.0394684	-0.736549	0.200994	0.445765	0.512064	0.290783
P17275	JUNB	Transcription factor jun-B	Homo sapiens (Human)	35,879	0.0260389	0.712243	0.396291	0.287899	0.000757592	1.13985	0.00116744	-0.424344	0.00113221	-0.427604	7.75781e-13	0.851948
P17301	ITGA2	Integrin alpha-2 (CD49 antigen-like family member B) (Collagen receptor) (Platelet membrane glycoprotein Ia) (GPIa) (VLA-2 subunit alpha) (CD antigen CD49b)	Homo sapiens (Human)	129,295	0.502462	-0.478413	0.155557	-0.931562	0.602772	-0.33363	0.554295	-0.453149	0.848845	-0.144783	0.398023	0.597932
P17302	GJA1	Gap junction alpha-1 protein (Connexin-43) (Cx43) (Gap junction 43 kDa heart protein)	Homo sapiens (Human)	43,008	0.21054	-0.148768	0.913641	0.0116819	0.0451257	-0.206662	0.204241	0.16045	0.528752	0.0578937	0.0389035	-0.218344
P17342	NPR3	Atrial natriuretic peptide receptor 3 (Atrial natriuretic peptide clearance receptor) (Atrial natriuretic peptide receptor type C) (ANP-C) (ANPR-C) (NPR-C)	Homo sapiens (Human)	59,808	0.64768	0.176819	0.946774	-0.0296906	0.977442	-0.0136286	0.623578	-0.20651	0.676585	0.190448	0.974551	0.016062
P17405	SMPD1	Sphingomyelin phosphodiesterase (EC 3.1.4.12) (Acid sphingomyelinase) (aSMase)	Homo sapiens (Human)	69,936	0.271197	0.218783	0.119575	-0.59954	0.0132003	0.361588	0.0496809	-0.818324	0.388115	-0.142805	0.0171035	0.961128
P17480	UBTF	Nucleolar transcription factor 1 (Autoantigen NOR-90) (Upstream-binding factor 1) (UBF-1)	Homo sapiens (Human)	89,406	0.224953	-0.465816	0.597024	-0.229177	0.724431	-0.140805	0.610895	0.236639	0.448291	-0.32501	0.853982	0.0883716
P17535	JUND	Transcription factor jun-D	Homo sapiens (Human)	35,174	0.645031	-0.237958	0.960834	0.011344	0.06397	0.289684	0.642376	0.249302	0.305315	-0.527642	0.218543	0.27834
P17544	ATF7	Cyclic AMP-dependent transcription factor ATF-7 (cAMP-dependent transcription factor ATF-7) (Activating transcription factor 7) (Transcription factor ATF-A)	Homo sapiens (Human)	51,757	0.00909056	4.70405	0.0118308	2.16163	0.139777	3.85766	0.194175	-2.54242	0.788163	0.846385	0.533195	1.69603
P17568	NDUFB7	NADH dehydrogenase [ubiquinone] 1 beta subcomplex subunit 7 (Cell adhesion protein SQM1) (Complex I-B18) (CI-B18) (NADH-ubiquinone oxidoreductase B18 subunit)	Homo sapiens (Human)	16,402	0.837307	-0.228725	0.60656	-0.504734	0.659369	0.378149	0.799406	-0.276009	0.562161	-0.606874	0.323632	0.882883
P17612	PRKACA	cAMP-dependent protein kinase catalytic subunit alpha (PKA C-alpha) (EC 2.7.11.11)	Homo sapiens (Human)	40,590	0.537183	0.470076	0.30951	0.751646	0.62847	0.36866	0.639303	0.28157	0.883022	0.101416	0.56002	-0.382986
P17655	CAPN2	Calpain-2 catalytic subunit (EC 3.4.22.53) (Calcium-activated neutral proteinase 2) (CANP 2) (Calpain M-type) (Calpain large polypeptide L2) (Calpain-2 large subunit) (Millimolar-calpain) (M-calpain)	Homo sapiens (Human)	79,995	0.848787	0.0697709	0.486662	-0.266501	0.619245	-0.196842	0.375056	-0.336272	0.495981	0.266613	0.862931	0.0696589
P17676	CEBPB	CCAAT/enhancer-binding protein beta (C/EBP beta) (Liver activator protein) (LAP) (Liver-enriched inhibitory protein) (LIP) (Nuclear factor NF-IL6) (Transcription factor 5) (TCF-5)	Homo sapiens (Human)	36,106	0.869717	-0.0942047	0.40431	-1.1706	0.54118	-0.678097	0.439494	-1.07639	0.593996	0.583893	0.755417	0.492502
P17706	PTPN2	Tyrosine-protein phosphatase non-receptor type 2 (EC 3.1.3.48) (T-cell protein-tyrosine phosphatase) (TCPTP)	Homo sapiens (Human)	48,473	0.805531	-0.174711	0.118023	-1.16527	0.965943	-0.0315066	0.0932029	-0.99056	0.776972	-0.143204	0.0759702	1.13376
P17707	AMD1	S-adenosylmethionine decarboxylase proenzyme (AdoMetDC) (SAMDC) (EC 4.1.1.50) [Cleaved into: S-adenosylmethionine decarboxylase alpha chain			1.15961e-17	-0.79567	0.142747	-0.170776	1.91892e-25	-0.815756	5.13886e-08	0.624893	0.790393	0.0200864	4.04165e-10	-0.64498
P17812	CTPS1	CTP synthase 1 (EC 6.3.4.2) (CTP synthetase 1) (UTP--ammonia ligase 1)	Homo sapiens (Human)	66,690	0.782087	0.137153	0.825856	-0.115527	0.955444	-0.0283722	0.636024	-0.25268	0.749623	0.165526	0.87484	0.0871544
P17813	ENG	Endoglin (CD antigen CD105)	Homo sapiens (Human)	70,578	0.673569	-0.339386	0.105067	0.798783	0.69565	-0.227386	0.152079	1.13817	0.896913	-0.112	0.116537	-1.02617
P17844	DDX5	Probable ATP-dependent RNA helicase DDX5 (EC 3.6.4.13) (DEAD box protein 5) (RNA helicase p68)	Homo sapiens (Human)	69,148	0.277241	-0.16863	0.498676	0.0890962	0.414693	-0.129593	0.0680117	0.257727	0.808295	-0.0390369	0.131206	-0.21869
P17858	PFKL	ATP-dependent 6-phosphofructokinase, liver type (ATP-PFK) (PFK-L) (EC 2.7.1.11) (6-phosphofructokinase type B) (Phosphofructo-1-kinase isozyme B) (PFK-B) (Phosphohexokinase)	Homo sapiens (Human)	85,018	0.0858275	0.871942	0.822025	0.112198	0.472175	0.404205	0.109459	-0.759744	0.295559	0.467737	0.583451	0.292007
P17900	GM2A	Ganglioside GM2 activator (Cerebroside sulfate activator protein) (GM2-AP) (Sphingolipid activator protein 3) (SAP-3) [Cleaved into: Ganglioside GM2 activator isoform short]	Homo sapiens (Human)	20,838	0.426245	0.385312	0.403389	-0.423703	0.919934	-0.0550682	0.0692181	-0.809014	0.341106	0.44038	0.487351	0.368635
P17931	LGALS3	Galectin-3 (Gal-3) (35 kDa lectin) (Carbohydrate-binding protein 35) (CBP 35) (Galactose-specific lectin 3) (Galactoside-binding protein) (GALBP) (IgE-binding protein) (L-31) (Laminin-binding protein) (Lectin L-29) (Mac-2 antigen)	Homo sapiens (Human)	26,152	0.188182	0.272249	0.100285	-0.831434	0.675733	0.0884128	0.0414177	-1.10368	0.368492	0.183836	0.103867	0.919847
P17980	PSMC3	26S proteasome regulatory subunit 6A (26S proteasome AAA-ATPase subunit RPT5) (Proteasome 26S subunit ATPase 3) (Proteasome subunit P50) (Tat-binding protein 1) (TBP-1)	Homo sapiens (Human)	49,204	0.628186	0.112792	0.563452	-0.147344	0.602108	0.119994	0.326352	-0.260136	0.975575	-0.0072021	0.290175	0.267338
P17987	TCP1	T-complex protein 1 subunit alpha (TCP-1-alpha) (CCT-alpha)	Homo sapiens (Human)	60,344	0.626777	0.131256	0.600203	-0.153592	0.448285	0.197306	0.33454	-0.284848	0.802289	-0.0660493	0.238734	0.350897
P18031	PTPN1	Tyrosine-protein phosphatase non-receptor type 1 (EC 3.1.3.48) (Protein-tyrosine phosphatase 1B) (PTP-1B)	Homo sapiens (Human)	49,967	0.378235	0.359577	0.343911	0.39524	0.698531	0.168838	0.917134	0.0356628	0.601131	0.190739	0.55285	-0.226402
P18074	ERCC2	General transcription and DNA repair factor IIH helicase subunit XPD (TFIIH subunit XPD) (EC 3.6.4.12) (Basic transcription factor 2 80 kDa subunit) (BTF2 p80) (CXPD) (DNA excision repair protein ERCC-2) (DNA repair protein complementing XP-D cells) (TFIIH basal transcription factor complex 80 kDa subunit) (TFIIH 80 kDa subunit) (TFIIH p80) (Xeroderma pigmentosum group D-complementing protein)	Homo sapiens (Human)	86,909	0.800377	-0.214896	0.624621	0.389921	0.707351	0.260338	0.436771	0.604817	0.515097	-0.475234	0.824454	-0.129583
P18077	RPL35A	60S ribosomal protein L35a (Cell growth-inhibiting gene 33 protein) (Large ribosomal subunit protein eL33)	Homo sapiens (Human)	12,538	0.0535638	-0.961156	0.0105751	-1.27584	0.41814	-0.360415	0.551954	-0.314686	0.213881	-0.600742	0.0786735	0.915428
P18084	ITGB5	Integrin beta-5	Homo sapiens (Human)	88,054	0.813043	0.179602	0.751687	-0.258037	0.235841	0.804457	0.606383	-0.437639	0.398511	-0.624855	0.179981	1.06249
P18085	ARF4	ADP-ribosylation factor 4	Homo sapiens (Human)	20,511	0.603483	0.372555	0.227007	0.686183	0.0650301	1.13632	0.650814	0.313628	0.296481	-0.763764	0.414508	0.450136
P18124	RPL7	60S ribosomal protein L7 (Large ribosomal subunit protein uL30)	Homo sapiens (Human)	29,226	0.0160725	-0.699085	0.663913	-0.134791	0.0877912	-0.516144	0.0833736	0.564294	0.565225	-0.182941	0.253225	-0.381352
P18206	VCL	Vinculin (Metavinculin) (MV)	Homo sapiens (Human)	123,799	0.571775	0.0795657	0.00055387	-0.547674	0.863304	0.0221725	9.48022e-05	-0.62724	0.662314	0.0573932	0.000234451	0.569847
P18440	NAT1	Arylamine N-acetyltransferase 1 (EC 2.3.1.5) (Arylamide acetylase 1) (Monomorphic arylamine N-acetyltransferase) (MNAT) (N-acetyltransferase type 1) (NAT-1)	Homo sapiens (Human)	33,899	0.589573	0.411233	0.800347	0.191158	0.313519	-1.21718	0.49305	-0.220074	0.127486	1.62841	0.159686	-1.40834
P18583	SON	Protein SON (Bax antagonist selected in saccharomyces 1) (BASS1) (Negative regulatory element-binding protein) (NRE-binding protein) (Protein DBP-5) (SON3)	Homo sapiens (Human)	263,830	0.408958	-0.202849	0.562604	-0.164794	0.434281	-0.188987	0.885864	0.0380556	0.94978	-0.0138619	0.926295	-0.0241937
P18615	NELFE	Negative elongation factor E (NELF-E) (RNA-binding protein RD)	Homo sapiens (Human)	43,240	0.246959	0.501879	0.923614	0.0504672	0.972536	-0.0183937	0.354215	-0.451412	0.288379	0.520272	0.905714	-0.0688608
P18621	RPL17	60S ribosomal protein L17 (60S ribosomal protein L23) (Large ribosomal subunit protein uL22) (PD-1)	Homo sapiens (Human)	21,397	0.029311	-0.529234	0.015046	-1.07666	0.0173884	-0.60799	0.25911	-0.547427	0.799408	0.0787553	0.336929	0.468672
P18669	PGAM1	Phosphoglycerate mutase 1 (EC 5.4.2.11) (EC 5.4.2.4) (BPG-dependent PGAM 1) (Phosphoglycerate mutase isozyme B) (PGAM-B)	Homo sapiens (Human)	28,804	0.74238	0.103495	0.158979	-0.691478	0.347724	0.250509	0.104393	-0.794974	0.545268	-0.147014	0.0427271	0.941988
P18754	RCC1	Regulator of chromosome condensation (Cell cycle regulatory protein) (Chromosome condensation protein 1)	Homo sapiens (Human)	44,969	0.269208	0.607172	0.649681	-0.274775	0.288371	0.616836	0.103732	-0.881947	0.985274	-0.00966347	0.131502	0.891611
P18827	SDC1	Syndecan-1 (SYND1) (CD antigen CD138)	Homo sapiens (Human)	32,462	0.372074	-1.00902	0.422474	-1.13109	0.709226	-0.418468	0.936815	-0.122073	0.624341	-0.59055	0.631475	0.712623
P18846	ATF1	Cyclic AMP-dependent transcription factor ATF-1 (cAMP-dependent transcription factor ATF-1) (Activating transcription factor 1) (Protein TREB36)	Homo sapiens (Human)	29,233	0.394381	0.177725	0.836179	-0.0403268	0.618181	0.127344	0.221436	-0.218052	0.840347	0.0503813	0.463396	0.167671
P18850	ATF6	Cyclic AMP-dependent transcription factor ATF-6 alpha (cAMP-dependent transcription factor ATF-6 alpha) (Activating transcription factor 6 alpha) (ATF6-alpha) [Cleaved into: Processed cyclic AMP-dependent transcription factor ATF-6 alpha]	Homo sapiens (Human)	74,585	0.391613	-0.554421	0.0521992	-0.478472	0.0563403	-1.51197	0.9027	0.0759485	0.298054	0.957551	0.152894	-1.0335
P18858	LIG1	DNA ligase 1 (EC 6.5.1.1) (DNA ligase I) (Polydeoxyribonucleotide synthase [ATP] 1)	Homo sapiens (Human)	101,736	0.986645	0.0048149	0.375069	0.209564	0.7613	0.079162	0.369643	0.204749	0.778429	-0.0743471	0.522116	-0.130402
P18859	ATP5PF	ATP synthase-coupling factor 6, mitochondrial (ATPase subunit F6) (ATP synthase peripheral stalk subunit F6)	Homo sapiens (Human)	12,588	0.458834	0.63703	0.830345	0.147592	0.401116	0.655474	0.552888	-0.489438	0.983332	-0.0184446	0.500502	0.507882
P18887	XRCC1	DNA repair protein XRCC1 (X-ray repair cross-complementing protein 1)	Homo sapiens (Human)	69,477	0.537928	-0.589389	0.640629	0.381877	0.692576	0.330522	0.297827	0.971266	0.332462	-0.919911	0.949258	-0.0513551
P19021	PAM	Peptidyl-glycine alpha-amidating monooxygenase (PAM) [Includes: Peptidylglycine alpha-hydroxylating monooxygenase (PHM) (EC 1.14.17.3)			0.211526	0.337707	0.0277403	-0.665978	0.610521	-0.160012	0.000808651	-1.00368	0.207188	0.497719	0.227139	0.505966
P19022	CDH2	Cadherin-2 (CDw325) (Neural cadherin) (N-cadherin) (CD antigen CD325)	Homo sapiens (Human)	99,809	0.952406	-0.0378589	0.0162061	-1.42911	0.525595	-0.347091	0.0402107	-1.39125	0.611804	0.309232	0.0666164	1.08202
P19086	GNAZ	Guanine nucleotide-binding protein G(z) subunit alpha (G(x) alpha chain) (Gz-alpha)	Homo sapiens (Human)	40,924	0.741994	0.0738812	0.001378	-0.401011	0.160764	0.23878	0.051523	-0.474892	0.540985	-0.164899	0.00104779	0.639791
P19174	PLCG1	1-phosphatidylinositol 4,5-bisphosphate phosphodiesterase gamma-1 (EC 3.1.4.11) (PLC-148) (Phosphoinositide phospholipase C-gamma-1) (Phospholipase C-II) (PLC-II) (Phospholipase C-gamma-1) (PLC-gamma-1)	Homo sapiens (Human)	148,532	0.48659	0.413837	0.963393	0.0312054	0.419821	0.522091	0.52239	-0.382632	0.847753	-0.108254	0.439899	0.490885
P19256	CD58	Lymphocyte function-associated antigen 3 (Ag3) (Surface glycoprotein LFA-3) (CD antigen CD58)	Homo sapiens (Human)	28,147	0.689081	0.455619	0.969341	-0.066006	0.880576	0.149053	0.778297	-0.521625	0.801128	0.306566	0.90314	0.215059
P19338	NCL	Nucleolin (Protein C23)	Homo sapiens (Human)	76,614	0.527637	-0.0520498	0.245221	-0.0938323	0.190632	-0.159785	0.648081	-0.0417825	0.365798	0.107735	0.606332	-0.0659526
P19367	HK1	Hexokinase-1 (EC 2.7.1.1) (Brain form hexokinase) (Hexokinase type I) (HK I) (Hexokinase-A)	Homo sapiens (Human)	102,486	0.812702	0.0540603	0.512281	-0.167485	0.764423	0.0781641	0.346229	-0.221545	0.914615	-0.0241039	0.361567	0.245649
P19387	POLR2C	DNA-directed RNA polymerase II subunit RPB3 (RNA polymerase II subunit 3) (RNA polymerase II subunit B3) (DNA-directed RNA polymerase II 33 kDa polypeptide) (RPB33) (DNA-directed RNA polymerase II subunit C) (RPB31)	Homo sapiens (Human)	31,441	0.744084	-0.211709	0.696596	0.246302	0.62967	0.412971	0.190958	0.458011	0.372509	-0.62468	0.807855	0.166669
P19388	POLR2E	DNA-directed RNA polymerases I, II, and III subunit RPABC1 (RNA polymerases I, II, and III subunit ABC1) (DNA-directed RNA polymerase II 23 kDa polypeptide) (DNA-directed RNA polymerase II subunit E) (RPB5 homolog) (XAP4)	Homo sapiens (Human)	24,551	0.624827	-0.0862912	0.502744	-0.23704	0.949696	0.0109676	0.680518	-0.150749	0.614626	-0.0972588	0.487591	0.248008
P19404	NDUFV2	NADH dehydrogenase [ubiquinone] flavoprotein 2, mitochondrial (EC 7.1.1.2) (NADH-ubiquinone oxidoreductase 24 kDa subunit)	Homo sapiens (Human)	27,392	0.817341	0.292401	0.844939	-0.243249	0.834272	0.258627	0.66423	-0.53565	0.978767	0.0337743	0.677195	0.501875
P19440	GGT1	Glutathione hydrolase 1 proenzyme (EC 3.4.19.13) (Gamma-glutamyltransferase 1) (Gamma-glutamyltranspeptidase 1) (GGT 1) (EC 2.3.2.2) (Leukotriene-C4 hydrolase) (EC 3.4.19.14) (CD antigen CD224) [Cleaved into: Glutathione hydrolase 1 heavy chain			0.952911	-0.0979574	0.606867	0.760169	0.361799	1.25346	0.611605	0.858127	0.395276	-1.35141	0.697706	0.493288
P19447	ERCC3	General transcription and DNA repair factor IIH helicase subunit XPB (TFIIH subunit XPB) (EC 3.6.4.12) (Basic transcription factor 2 89 kDa subunit) (BTF2 p89) (DNA excision repair protein ERCC-3) (DNA repair protein complementing XP-B cells) (TFIIH basal transcription factor complex 89 kDa subunit) (TFIIH 89 kDa subunit) (TFIIH p89) (Xeroderma pigmentosum group B-complementing protein)	Homo sapiens (Human)	89,278	0.552982	0.373255	0.377801	-0.840189	0.42645	0.461928	0.184525	-1.21344	0.836156	-0.0886733	0.159117	1.30212
P19474	TRIM21	E3 ubiquitin-protein ligase TRIM21 (EC 2.3.2.27) (52 kDa Ro protein) (52 kDa ribonucleoprotein autoantigen Ro/SS-A) (RING finger protein 81) (RING-type E3 ubiquitin transferase TRIM21) (Ro(SS-A)) (Sjoegren syndrome type A antigen) (SS-A) (Tripartite motif-containing protein 21)	Homo sapiens (Human)	54,170	0.108628	-3.9763	0.20535	-2.72902	0.712307	-1.06077	0.318283	1.24728	0.200773	-2.91552	0.38543	1.66825
P19484	TFEB	Transcription factor EB (Class E basic helix-loop-helix protein 35) (bHLHe35)	Homo sapiens (Human)	52,865			0.29507	1.52951			0.238925	1.76397	0.862009	-0.539469		0
P19525	EIF2AK2	Interferon-induced, double-stranded RNA-activated protein kinase (EC 2.7.11.1) (Eukaryotic translation initiation factor 2-alpha kinase 2) (eIF-2A protein kinase 2) (Interferon-inducible RNA-dependent protein kinase) (P1/eIF-2A protein kinase) (Protein kinase RNA-activated) (PKR) (Protein kinase R) (Tyrosine-protein kinase EIF2AK2) (EC 2.7.10.2) (p68 kinase)	Homo sapiens (Human)	62,094	0.975749	-0.00786154	0.0262863	-0.855711	0.767793	-0.0871186	0.0243684	-0.847849	0.788334	0.079257	0.0590188	0.768592
P19532	TFE3	Transcription factor E3 (Class E basic helix-loop-helix protein 33) (bHLHe33)	Homo sapiens (Human)	61,521	0.000185018	-0.438139	0.434104	-0.10494	0.0440061	-0.323177	0.001934	0.333199	0.407948	-0.114962	0.155131	-0.218237
P19623	SRM	Spermidine synthase (SPDSY) (EC 2.5.1.16) (Putrescine aminopropyltransferase)	Homo sapiens (Human)	33,825	0.567554	0.225752	0.970089	0.0170918	0.694995	-0.171173	0.618734	-0.20866	0.319702	0.396925	0.66305	-0.188265
P19784	CSNK2A2	Casein kinase II subunit alpha' (CK II alpha') (EC 2.7.11.1)	Homo sapiens (Human)	41,213	0.353236	0.536194	0.406023	0.449963	0.56618	0.329586	0.865298	-0.0862305	0.71025	0.206607	0.820648	-0.120377
P19793	RXRA	Retinoic acid receptor RXR-alpha (Nuclear receptor subfamily 2 group B member 1) (Retinoid X receptor alpha)	Homo sapiens (Human)	50,811	0.341021	-0.656856	0.351109	-1.91065	0.256403	-2.52717	0.54844	-1.25379	0.408696	1.87032	0.835798	-0.616524
P19801	AOC1	Amiloride-sensitive amine oxidase [copper-containing] (DAO) (Diamine oxidase) (EC 1.4.3.22) (Amiloride-binding protein 1) (Amine oxidase copper domain-containing protein 1) (Histaminase) (Kidney amine oxidase) (KAO)	Homo sapiens (Human)	85,378	0.349931	1.70856	0.272053	1.79648	0.487072	1.31996	0.961222	0.0879263	0.845224	0.388601	0.799274	-0.476527
P19838	NFKB1	Nuclear factor NF-kappa-B p105 subunit (DNA-binding factor KBF1) (EBP-1) (Nuclear factor of kappa light polypeptide gene enhancer in B-cells 1) [Cleaved into: Nuclear factor NF-kappa-B p50 subunit]	Homo sapiens (Human)	105,356	0.970505	-0.0259653	0.196852	-1.06594	0.743948	0.226121	0.203095	-1.03998	0.686298	-0.252087	0.116398	1.29206
P19971	TYMP	Thymidine phosphorylase (TP) (EC 2.4.2.4) (Gliostatin) (Platelet-derived endothelial cell growth factor) (PD-ECGF) (TdRPase)	Homo sapiens (Human)	49,955	0.374471	0.569612	0.840944	0.153234	0.751986	-0.24456	0.571956	-0.416378	0.272887	0.814172	0.642648	-0.397794
P20020	ATP2B1	Plasma membrane calcium-transporting ATPase 1 (EC 7.2.2.10) (Plasma membrane calcium ATPase isoform 1) (PMCA1) (Plasma membrane calcium pump isoform 1)	Homo sapiens (Human)	134,685	0.345153	1.0583	0.856915	-0.175511	0.349531	1.14935	0.214134	-1.23381	0.94249	-0.0910487	0.245169	1.32486
P20042	EIF2S2	Eukaryotic translation initiation factor 2 subunit 2 (Eukaryotic translation initiation factor 2 subunit beta) (eIF-2-beta)	Homo sapiens (Human)	38,388	0.2631	-0.359748	0.840429	0.0614663	0.617247	-0.156026	0.228506	0.421215	0.566771	-0.203722	0.518432	-0.217492
P20073	ANXA7	Annexin A7 (Annexin VII) (Annexin-7) (Synexin)	Homo sapiens (Human)	52,739	0.790694	-0.171564	0.429212	-0.467123	0.992926	0.00532771	0.641544	-0.29556	0.787211	-0.176891	0.431699	0.472451
P20226	TBP	TATA-box-binding protein (TATA sequence-binding protein) (TATA-binding factor) (TATA-box factor) (Transcription initiation factor TFIID TBP subunit)	Homo sapiens (Human)	37,698	0.902977	-0.490191	0.974253	-0.124526	0.95861	-0.196992	0.928977	0.365665	0.942199	-0.293199	0.985106	-0.072466
P20248	CCNA2	Cyclin-A2 (Cyclin-A) (Cyclin A)	Homo sapiens (Human)	48,551	0.740873	-0.137354	0.393315	-0.274003	0.254474	-0.362177	0.62131	-0.136649	0.410109	0.224823	0.213248	-0.0881739
P20290	BTF3	Transcription factor BTF3 (Nascent polypeptide-associated complex subunit beta) (NAC-beta) (RNA polymerase B transcription factor 3)	Homo sapiens (Human)	22,168	0.587027	0.17485	0.337304	0.302069	0.277761	-0.355552	0.643107	0.127219	0.0587507	0.530402	0.0123502	-0.657621
P20336	RAB3A	Ras-related protein Rab-3A	Homo sapiens (Human)	24,984	0.332552	1.93999	0.865611	0.313108	0.128028	2.76458	0.202977	-1.62688	0.502153	-0.824586	0.0107759	2.45147
P20338	RAB4A	Ras-related protein Rab-4A	Homo sapiens (Human)	24,390	0.420483	0.17034	0.494604	-0.205944	0.610798	0.1048	0.151263	-0.376284	0.659955	0.0655401	0.21474	0.310744
P20339	RAB5A	Ras-related protein Rab-5A (EC 3.6.5.2)	Homo sapiens (Human)	23,659	0.841191	0.43266	0.228932	1.40665	0.898275	-0.165241	0.612814	0.973991	0.777049	0.597901	0.0532654	-1.57189
P20340	RAB6A	Ras-related protein Rab-6A (Rab-6)	Homo sapiens (Human)	23,593	0.47399	0.570326	0.756189	-0.242393	0.471972	0.533472	0.317082	-0.812719	0.958201	0.036854	0.294702	0.775865
P20585	MSH3	DNA mismatch repair protein Msh3 (hMSH3) (Divergent upstream protein) (DUP) (Mismatch repair protein 1) (MRP1)	Homo sapiens (Human)	127,412	0.368206	-0.539491	0.440081	-0.39745	0.590569	-0.259419	0.787715	0.142041	0.559	-0.280071	0.730281	0.138031
P20618	PSMB1	Proteasome subunit beta type-1 (EC 3.4.25.1) (Macropain subunit C5) (Multicatalytic endopeptidase complex subunit C5) (Proteasome component C5) (Proteasome gamma chain)	Homo sapiens (Human)	26,489	0.235841	-0.535855	0.0282597	-1.10895	0.464145	-0.245808	0.314363	-0.573097	0.518024	-0.290047	0.0813543	0.863144
P20645	M6PR	Cation-dependent mannose-6-phosphate receptor (CD Man-6-P receptor) (CD-MPR) (46 kDa mannose 6-phosphate receptor) (MPR 46)	Homo sapiens (Human)	30,993	0.34442	0.736127	0.691944	-0.374937	0.0944323	1.09559	0.246287	-1.11106	0.635616	-0.359458	0.122474	1.47052
P20674	COX5A	Cytochrome c oxidase subunit 5A, mitochondrial (Cytochrome c oxidase polypeptide Va)	Homo sapiens (Human)	16,762	0.639925	0.229143	0.561957	0.275976	0.750407	0.164618	0.913721	0.0468327	0.878716	0.0645249	0.806993	-0.111358
P20700	LMNB1	Lamin-B1	Homo sapiens (Human)	66,408	0.387083	0.192216	0.367137	-0.216783	0.0686466	0.372861	0.101345	-0.408999	0.400082	-0.180645	0.0105579	0.589644
P20810	CAST	Calpastatin (Calpain inhibitor) (Sperm BS-17 component)	Homo sapiens (Human)	76,573	0.710307	0.118741	0.795477	-0.0846844	0.253826	0.379146	0.495737	-0.203426	0.377136	-0.260405	0.12921	0.463831
P20827	EFNA1	Ephrin-A1 (EPH-related receptor tyrosine kinase ligand 1) (LERK-1) (Immediate early response protein B61) (Tumor necrosis factor alpha-induced protein 4) (TNF alpha-induced protein 4) [Cleaved into: Ephrin-A1, secreted form]	Homo sapiens (Human)	23,787	0.535525	1.36883	0.847573	-0.527754	0.154444	2.40827	0.472597	-1.89659	0.492564	-1.03943	0.187142	2.93602
P20839	IMPDH1	Inosine-5'-monophosphate dehydrogenase 1 (IMP dehydrogenase 1) (IMPD 1) (IMPDH 1) (EC 1.1.1.205) (IMPDH-I)	Homo sapiens (Human)	55,406	0.861587	-0.0796303	0.401901	-0.449551	0.274162	-0.564259	0.447763	-0.369921	0.298699	0.484629	0.79742	-0.114708
P20908	COL5A1	Collagen alpha-1(V) chain	Homo sapiens (Human)	183,560	0.396382	0.416489	0.108036	-1.19586	0.763347	0.155311	0.00853507	-1.61235	0.438116	0.261178	0.0383044	1.35117
P20933	AGA	N(4)-(beta-N-acetylglucosaminyl)-L-asparaginase (EC 3.5.1.26) (Aspartylglucosaminidase) (Glycosylasparaginase) (N4-(N-acetyl-beta-glucosaminyl)-L-asparagine amidase) [Cleaved into: Glycosylasparaginase alpha chain			0.842263	0.531425	0.0193509	3.96253	0.739855	1.2017	0.110059	3.43111	0.861858	-0.67028	0.395935	-2.76083
P20936	RASA1	Ras GTPase-activating protein 1 (GAP) (GTPase-activating protein) (RasGAP) (Ras p21 protein activator) (p120GAP)	Homo sapiens (Human)	116,403	0.987461	-0.0216924	0.88595	0.20678	0.709701	0.505461	0.855733	0.228473	0.649219	-0.527153	0.808656	0.298681
P20962	PTMS	Parathymosin	Homo sapiens (Human)	11,530	0.597326	0.453738	0.389912	-0.9011	0.789337	0.21375	0.185589	-1.35484	0.755178	0.239988	0.259134	1.11485
P21127	CDK11B	Cyclin-dependent kinase 11B (EC 2.7.11.22) (Cell division cycle 2-like protein kinase 1) (CLK-1) (Cell division protein kinase 11B) (Galactosyltransferase-associated protein kinase p58/GTA) (PITSLRE serine/threonine-protein kinase CDC2L1) (p58 CLK-1)	Homo sapiens (Human)	92,620	0.893994	-0.120821	0.859514	-0.160007	0.854836	-0.181213	0.961073	-0.0391861	0.946234	0.0603919	0.981114	-0.0212058
P21266	GSTM3	Glutathione S-transferase Mu 3 (EC 2.5.1.18) (GST class-mu 3) (GSTM3-3) (hGSTM3-3)	Homo sapiens (Human)	26,560	0.474844	0.331699	0.80237	-0.114992	0.00132051	1.27274	0.384956	-0.44669	0.0304743	-0.941042	0.00204358	1.38773
P21281	ATP6V1B2	V-type proton ATPase subunit B, brain isoform (V-ATPase subunit B 2) (Endomembrane proton pump 58 kDa subunit) (HO57) (Vacuolar proton pump subunit B 2)	Homo sapiens (Human)	56,501	0.845786	0.0608881	0.588206	-0.170328	0.649973	-0.159381	0.45255	-0.231216	0.53884	0.22027	0.974956	0.0109467
P21283	ATP6V1C1	V-type proton ATPase subunit C 1 (V-ATPase subunit C 1) (Vacuolar proton pump subunit C 1)	Homo sapiens (Human)	43,942	0.519893	0.208549	0.753006	-0.106946	0.63268	0.159783	0.318437	-0.315495	0.876255	0.0487664	0.405322	0.266729
P21291	CSRP1	Cysteine and glycine-rich protein 1 (Cysteine-rich protein 1) (CRP) (CRP1) (Epididymis luminal protein 141) (HEL-141)	Homo sapiens (Human)	20,567	0.977802	0.0294513	0.591946	-0.553435	0.013711	2.02955	0.581738	-0.582886	0.0272171	-2.00009	0.00336329	2.58298
P21333	FLNA	Filamin-A (FLN-A) (Actin-binding protein 280) (ABP-280) (Alpha-filamin) (Endothelial actin-binding protein) (Filamin-1) (Non-muscle filamin)	Homo sapiens (Human)	280,739	0.250129	0.149511	0.0118753	-0.346997	0.0935918	0.20693	0.000517143	-0.496507	0.647888	-0.0574195	4.23059e-05	0.553927
P21359	NF1	Neurofibromin (Neurofibromatosis-related protein NF-1) [Cleaved into: Neurofibromin truncated]	Homo sapiens (Human)	319,372	0.732952	0.230932	0.798352	-0.18552	0.958142	0.0374404	0.548702	-0.416453	0.781493	0.193492	0.766754	0.222961
P21399	ACO1	Cytoplasmic aconitate hydratase (Aconitase) (EC 4.2.1.3) (Citrate hydro-lyase) (Ferritin repressor protein) (Iron regulatory protein 1) (IRP1) (Iron-responsive element-binding protein 1) (IRE-BP 1)	Homo sapiens (Human)	98,399	0.424166	-0.400042	0.069569	-0.936328	0.573696	0.267386	0.342172	-0.536286	0.194388	-0.667428	0.0266399	1.20371
P21580	TNFAIP3	Tumor necrosis factor alpha-induced protein 3 (TNF alpha-induced protein 3) (EC 2.3.2.-) (EC 3.4.19.12) (OTU domain-containing protein 7C) (Putative DNA-binding protein A20) (Zinc finger protein A20) [Cleaved into: A20p50			0.274413	1.83785	0.871984	0.35339	0.17351	2.40124	0.420634	-1.48446	0.687243	-0.563392	0.279287	2.04785
P21589	NT5E	5'-nucleotidase (5'-NT) (EC 3.1.3.5) (Ecto-5'-nucleotidase) (CD antigen CD73)	Homo sapiens (Human)	63,368	0.39681	0.113777	0.947197	-0.00934084	0.102141	-0.20135	0.497337	-0.123118	0.06026	0.315127	0.273842	-0.19201
P21675	TAF1	Transcription initiation factor TFIID subunit 1 (EC 2.3.1.48) (EC 2.7.11.1) (Cell cycle gene 1 protein) (TBP-associated factor 250 kDa) (p250) (Transcription initiation factor TFIID 250 kDa subunit) (TAF(II)250) (TAFII-250) (TAFII250)	Homo sapiens (Human)	212,677	0.731797	0.165573	0.492762	0.0785499	0.267495	0.126663	0.856851	-0.0870227	0.935708	0.0389099	0.665841	0.0481129
P21796	VDAC1	Voltage-dependent anion-selective channel protein 1 (VDAC-1) (hVDAC1) (Outer mitochondrial membrane protein porin 1) (Plasmalemmal porin) (Porin 31HL) (Porin 31HM)	Homo sapiens (Human)	30,773	0.046799	0.563089	0.455874	-0.25409	0.0292668	0.671886	0.00575572	-0.81718	0.694936	-0.108797	0.00440432	0.925976
P21912	SDHB	Succinate dehydrogenase [ubiquinone] iron-sulfur subunit, mitochondrial (EC 1.3.5.1) (Iron-sulfur subunit of complex II) (Ip)	Homo sapiens (Human)	31,630	0.0511821	0.640297	0.879179	0.0616984	0.451085	0.286215	0.043185	-0.578599	0.218305	0.354083	0.53082	0.224516
P21926	CD9	CD9 antigen (5H9 antigen) (Cell growth-inhibiting gene 2 protein) (Leukocyte antigen MIC3) (Motility-related protein) (MRP-1) (Tetraspanin-29) (Tspan-29) (p24) (CD antigen CD9)	Homo sapiens (Human)	25,416	0.368957	0.532851	0.836095	-0.154636	0.710983	0.253425	0.229202	-0.687487	0.567105	0.279426	0.520646	0.408061
P21953	BCKDHB	2-oxoisovalerate dehydrogenase subunit beta, mitochondrial (EC 1.2.4.4) (Branched-chain alpha-keto acid dehydrogenase E1 component beta chain) (BCKDE1B) (BCKDH E1-beta)	Homo sapiens (Human)	43,122	0.654049	0.915492	0.47899	1.35309	0.820113	0.44794	0.78627	0.437595	0.784711	0.467552	0.542852	-0.905147
P21964	COMT	Catechol O-methyltransferase (EC 2.1.1.6)	Homo sapiens (Human)	30,037	0.25849	0.928587	0.0694644	1.24618	0.0683065	1.29633	0.641085	0.317592	0.608231	-0.367741	0.924612	0.0501487
P21980	TGM2	Protein-glutamine gamma-glutamyltransferase 2 (EC 2.3.2.13) (Tissue transglutaminase) (Transglutaminase C) (TG(C)) (TGC) (TGase C) (Transglutaminase H) (TGase H) (Transglutaminase-2) (TGase-2)	Homo sapiens (Human)	77,329	0.0898036	0.843152	0.588882	-0.281629	0.279704	0.538975	0.0231041	-1.12478	0.52145	0.304177	0.0910086	0.820604
P22033	MMUT	Methylmalonyl-CoA mutase, mitochondrial (MCM) (EC 5.4.99.2) (Methylmalonyl-CoA isomerase)	Homo sapiens (Human)	83,134	0.89003	0.0530296	0.602513	-0.187288	0.403666	0.261885	0.549637	-0.240318	0.5809	-0.208855	0.194549	0.449173
P22059	OSBP	Oxysterol-binding protein 1	Homo sapiens (Human)	89,421	0.777986	0.138482	0.954461	0.0290119	0.347307	0.418987	0.820063	-0.10947	0.50585	-0.280506	0.358169	0.389975
P22061	PCMT1	Protein-L-isoaspartate(D-aspartate) O-methyltransferase (PIMT) (EC 2.1.1.77) (L-isoaspartyl protein carboxyl methyltransferase) (Protein L-isoaspartyl/D-aspartyl methyltransferase) (Protein-beta-aspartate methyltransferase)	Homo sapiens (Human)	24,636	0.143511	0.352467	0.431498	-0.223481	0.206962	0.32498	0.0194232	-0.575948	0.836437	0.0274865	0.0371852	0.548461
P22087	FBL	rRNA 2'-O-methyltransferase fibrillarin (EC 2.1.1.-) (34 kDa nucleolar scleroderma antigen) (Histone-glutamine methyltransferase) (U6 snRNA 2'-O-methyltransferase fibrillarin)	Homo sapiens (Human)	33,784	0.846115	0.0600547	0.766583	-0.106373	0.635433	0.145042	0.634065	-0.166427	0.762439	-0.0849876	0.470161	0.251415
P22090	RPS4Y1	40S ribosomal protein S4, Y isoform 1 (Small ribosomal subunit protein eS4)	Homo sapiens (Human)	29,456	2.91284e-08	-0.382119	6.58783e-43	-0.441336	1.63613e-26	-0.481163	0.397327	-0.0592176	0.197276	0.0990439	0.394498	-0.0398263
P22102	GART	Trifunctional purine biosynthetic protein adenosine-3 [Includes: Phosphoribosylamine--glycine ligase (EC 6.3.4.13) (Glycinamide ribonucleotide synthetase) (GARS) (Phosphoribosylglycinamide synthetase)			0.933956	-0.030288	0.757193	-0.120134	0.278825	0.399438	0.798909	-0.089846	0.173289	-0.429726	0.136608	0.519572
P22234	PAICS	Multifunctional protein ADE2 [Includes: Phosphoribosylaminoimidazole-succinocarboxamide synthase (EC 6.3.2.6) (SAICAR synthetase)			0.763219	-0.110872	0.389355	-0.316644	0.55978	0.190303	0.610404	-0.205773	0.408553	-0.301175	0.186256	0.506947
P22307	SCP2	Non-specific lipid-transfer protein (NSL-TP) (EC 2.3.1.176) (Propanoyl-CoA C-acyltransferase) (SCP-chi) (SCPX) (Sterol carrier protein 2) (SCP-2) (Sterol carrier protein X) (SCP-X)	Homo sapiens (Human)	58,994	0.0141844	0.342296	0.699252	-0.0652557	0.102233	0.199645	0.00494762	-0.407552	0.179843	0.142652	0.0614368	0.2649
P22314	UBA1	Ubiquitin-like modifier-activating enzyme 1 (EC 6.2.1.45) (Protein A1S9) (Ubiquitin-activating enzyme E1)	Homo sapiens (Human)	117,849	0.296259	-0.221732	0.475664	-0.134987	0.508977	0.117225	0.690438	0.0867451	0.110211	-0.338957	0.186667	0.252212
P22392	NME2	Nucleoside diphosphate kinase B (NDK B) (NDP kinase B) (EC 2.7.4.6) (C-myc purine-binding transcription factor PUF) (Histidine protein kinase NDKB) (EC 2.7.13.3) (nm23-H2)	Homo sapiens (Human)	17,298	0.0154984	-0.244947	0.0524566	-0.170096	0.00306213	-0.366469	0.291004	0.0748511	0.279857	0.121522	0.0506765	-0.196373
P22570	FDXR	NADPH:adrenodoxin oxidoreductase, mitochondrial (AR) (Adrenodoxin reductase) (EC 1.18.1.6) (Ferredoxin--NADP(+) reductase) (Ferredoxin reductase)	Homo sapiens (Human)	53,837	0.861685	0.161146	0.815628	-0.227375	0.509358	0.637038	0.669185	-0.388522	0.61041	-0.475891	0.376787	0.864413
P22626	HNRNPA2B1	Heterogeneous nuclear ribonucleoproteins A2/B1 (hnRNP A2/B1)	Homo sapiens (Human)	37,430	0.141929	0.270395	0.958943	0.0101116	0.301182	0.175186	0.11562	-0.260283	0.464189	0.0952092	0.258041	0.165074
P22670	RFX1	MHC class II regulatory factor RFX1 (Enhancer factor C) (EF-C) (Regulatory factor X 1) (RFX) (Transcription factor RFX1)	Homo sapiens (Human)	104,758	0.984935	-0.0224169	0.941872	-0.084026	0.622062	0.517392	0.954127	-0.0616091	0.59661	-0.539809	0.52225	0.601418
P22681	CBL	E3 ubiquitin-protein ligase CBL (EC 2.3.2.27) (Casitas B-lineage lymphoma proto-oncogene) (Proto-oncogene c-Cbl) (RING finger protein 55) (RING-type E3 ubiquitin transferase CBL) (Signal transduction protein CBL)	Homo sapiens (Human)	99,633	0.260462	1.00567	0.644958	0.439983	0.755357	0.292723	0.370416	-0.565684	0.244344	0.712944	0.84394	-0.147259
P22692	IGFBP4	Insulin-like growth factor-binding protein 4 (IBP-4) (IGF-binding protein 4) (IGFBP-4)	Homo sapiens (Human)	27,934	0.209838	-2.78501	0.893661	-0.349201	0.453617	-3.21334	0.243813	2.43581	0.914536	0.428326	0.497482	-2.86414
P22694	PRKACB	cAMP-dependent protein kinase catalytic subunit beta (PKA C-beta) (EC 2.7.11.11)	Homo sapiens (Human)	40,623	0.875154	-0.0446014	0.258081	-0.38385	0.491384	-0.382428	0.323772	-0.339248	0.539495	0.337826	0.99801	0.00142202
P22695	UQCRC2	Cytochrome b-c1 complex subunit 2, mitochondrial (Complex III subunit 2) (Core protein II) (Ubiquinol-cytochrome-c reductase complex core protein 2)	Homo sapiens (Human)	48,443	0.938965	0.0314988	0.176206	-0.6253	0.455127	0.303828	0.163482	-0.656799	0.487653	-0.272329	0.0478665	0.929128
P22736	NR4A1	Nuclear receptor subfamily 4 group A member 1 (Early response protein NAK1) (Nuclear hormone receptor NUR/77) (Nur77) (Orphan nuclear receptor HMR) (Orphan nuclear receptor TR3) (ST-59) (Testicular receptor 3)	Homo sapiens (Human)	64,463	0.161094	0.743518	0.13028	0.737789	0.260458	0.556723	0.989002	-0.0057288	0.659458	0.186795	0.623423	-0.181066
P22830	FECH	Ferrochelatase, mitochondrial (EC 4.99.1.1) (Heme synthase) (Protoheme ferro-lyase)	Homo sapiens (Human)	47,862	0.848401	0.113314	0.307907	-0.641765	0.694494	0.23186	0.18916	-0.755079	0.818618	-0.118546	0.116043	0.873625
P23025	XPA	DNA repair protein complementing XP-A cells (Xeroderma pigmentosum group A-complementing protein)	Homo sapiens (Human)	31,368	0.405061	-0.816092	0.597467	-0.555159	0.341792	0.40454	0.84643	0.260933	0.194284	-1.22063	0.325607	0.959699
P23142	FBLN1	Fibulin-1 (FIBL-1)	Homo sapiens (Human)	77,214	0.908448	0.129963	0.390096	0.962686	0.901999	0.139115	0.43744	0.832724	0.992763	-0.0091519	0.448501	-0.823572
P23193	TCEA1	Transcription elongation factor A protein 1 (Transcription elongation factor S-II protein 1) (Transcription elongation factor TFIIS.o)	Homo sapiens (Human)	33,970	0.0340077	0.798266	0.290284	-0.54968	0.0528346	0.694673	0.00184736	-1.34795	0.567875	0.103594	0.00399087	1.24435
P23229	ITGA6	Integrin alpha-6 (CD49 antigen-like family member F) (VLA-6) (CD antigen CD49f) [Cleaved into: Integrin alpha-6 heavy chain			0.866154	0.0822576	0.0446294	-1.06194	0.98948	0.00674384	0.060311	-1.1442	0.890826	0.0755138	0.0786777	1.06868
P23246	SFPQ	Splicing factor, proline- and glutamine-rich (100 kDa DNA-pairing protein) (hPOMp100) (DNA-binding p52/p100 complex, 100 kDa subunit) (Polypyrimidine tract-binding protein-associated-splicing factor) (PSF) (PTB-associated-splicing factor)	Homo sapiens (Human)	76,149	0.625208	-0.0972374	0.194686	-0.254053	0.470898	-0.172016	0.482454	-0.156815	0.770718	0.0747786	0.747879	0.0820366
P23258	TUBG1	Tubulin gamma-1 chain (Gamma-1-tubulin) (Gamma-tubulin complex component 1) (GCP-1)	Homo sapiens (Human)	51,170	0.465383	-0.459469	0.513474	-0.428735	0.908142	0.0778487	0.961637	0.0307335	0.404365	-0.537318	0.460391	0.506584
P23284	PPIB	Peptidyl-prolyl cis-trans isomerase B (PPIase B) (EC 5.2.1.8) (CYP-S1) (Cyclophilin B) (Rotamase B) (S-cyclophilin) (SCYLP)	Homo sapiens (Human)	23,743	0.20896	0.433158	0.193716	-0.513972	0.402045	0.277137	0.00750874	-0.947131	0.592842	0.156022	0.0353136	0.791109
P23352	ANOS1	Anosmin-1 (Adhesion molecule-like X-linked) (Kallmann syndrome protein)	Homo sapiens (Human)	76,112	0.943705	-0.0757942	0.578401	-1.10232	0.861497	-0.182202	0.603835	-1.02652	0.916082	0.106408	0.636866	0.920115
P23368	ME2	NAD-dependent malic enzyme, mitochondrial (NAD-ME) (EC 1.1.1.38) (Malic enzyme 2)	Homo sapiens (Human)	65,444	0.137812	-0.643635	0.0461609	-1.1095	0.155891	-0.573569	0.452074	-0.465861	0.888795	-0.070066	0.38597	0.535927
P23381	WARS1	Tryptophan--tRNA ligase, cytoplasmic (EC 6.1.1.2) (Interferon-induced protein 53) (IFP53) (Tryptophanyl-tRNA synthetase) (TrpRS) (hWRS) [Cleaved into: T1-TrpRS			0.849109	0.047379	0.886822	-0.0339674	0.394936	0.206952	0.766524	-0.0813464	0.55872	-0.159574	0.359574	0.24092
P23396	RPS3	40S ribosomal protein S3 (EC 4.2.99.18) (Small ribosomal subunit protein uS3)	Homo sapiens (Human)	26,688	0.306425	-0.31565	0.036086	-0.758459	0.449316	-0.207002	0.227657	-0.442809	0.711271	-0.108648	0.131635	0.551457
P23434	GCSH	Glycine cleavage system H protein, mitochondrial (Lipoic acid-containing protein)	Homo sapiens (Human)	18,885	0.843537	0.421143	0.606207	-1.16739	0.74112	0.703199	0.48057	-1.58854	0.897009	-0.282056	0.42042	1.87059
P23443	RPS6KB1	Ribosomal protein S6 kinase beta-1 (S6K-beta-1) (S6K1) (EC 2.7.11.1) (70 kDa ribosomal protein S6 kinase 1) (P70S6K1) (p70-S6K 1) (Ribosomal protein S6 kinase I) (Serine/threonine-protein kinase 14A) (p70 ribosomal S6 kinase alpha) (p70 S6 kinase alpha) (p70 S6K-alpha) (p70 S6KA)	Homo sapiens (Human)	59,140	0.814945	0.326995	0.426914	-1.11907	0.87465	0.180586	0.263891	-1.44606	0.890806	0.146409	0.216822	1.29965
P23458	JAK1	Tyrosine-protein kinase JAK1 (EC 2.7.10.2) (Janus kinase 1) (JAK-1)	Homo sapiens (Human)	133,277	0.0712118	-0.358096	0.29452	-0.149786	0.171954	-0.117539	0.374172	0.20831	0.255849	-0.240557	0.833911	0.0322471
P23497	SP100	Nuclear autoantigen Sp-100 (Nuclear dot-associated Sp100 protein) (Speckled 100 kDa)	Homo sapiens (Human)	100,417	0.915832	0.120953	0.517275	-0.825575	0.494041	-0.935815	0.414822	-0.946528	0.402653	1.05677	0.936423	-0.11024
P23508	MCC	Colorectal mutant cancer protein (Protein MCC)	Homo sapiens (Human)	93,027	0.278824	-0.76326	0.0428978	-3.83323	0.31121	-1.10499	0.11821	-3.06996	0.772272	0.34173	0.199175	2.72823
P23511	NFYA	Nuclear transcription factor Y subunit alpha (CAAT box DNA-binding protein subunit A) (Nuclear transcription factor Y subunit A) (NF-YA)	Homo sapiens (Human)	36,877	0.568863	1.17383	0.320332	2.00274	0.271105	2.19782	0.252902	0.828904	0.12797	-1.02399	0.706764	0.195084
P23526	AHCY	Adenosylhomocysteinase (AdoHcyase) (EC 3.3.1.1) (S-adenosyl-L-homocysteine hydrolase)	Homo sapiens (Human)	47,716	0.573616	0.172421	0.791355	-0.0877179	0.903783	0.0359615	0.401527	-0.260139	0.623971	0.13646	0.68883	0.123679
P23528	CFL1	Cofilin-1 (18 kDa phosphoprotein) (p18) (Cofilin, non-muscle isoform)	Homo sapiens (Human)	18,502	0.331298	0.422513	0.462431	0.302517	0.130752	0.622968	0.780414	-0.119995	0.625567	-0.200456	0.419757	0.320451
P23588	EIF4B	Eukaryotic translation initiation factor 4B (eIF-4B)	Homo sapiens (Human)	69,151	0.670317	-0.131916	0.195194	-0.518832	0.500147	-0.243793	0.304196	-0.386917	0.740565	0.111878	0.50204	0.275039
P23610	F8A1				0.704377	0.17047	0.43002	-0.309288	0.768955	0.159436	0.231338	-0.479758	0.983193	0.0110343	0.361104	0.468724
P23634	ATP2B4	Plasma membrane calcium-transporting ATPase 4 (PMCA4) (EC 7.2.2.10) (Matrix-remodeling-associated protein 1) (Plasma membrane calcium ATPase isoform 4) (Plasma membrane calcium pump isoform 4)	Homo sapiens (Human)	137,920	0.47983	0.318603	0.375857	0.393895	0.338612	0.444486	0.853815	0.0752918	0.760796	-0.125883	0.907493	0.0505911
P23743	DGKA	Diacylglycerol kinase alpha (DAG kinase alpha) (EC 2.7.1.107) (80 kDa diacylglycerol kinase) (Diglyceride kinase alpha) (DGK-alpha)	Homo sapiens (Human)	82,630	0.301564	0.771845	0.939783	0.0492265	0.149533	1.07194	0.320695	-0.722619	0.701453	-0.300094	0.154312	1.02271
P23769	GATA2	Endothelial transcription factor GATA-2 (GATA-binding protein 2)	Homo sapiens (Human)	50,500	0.889202	-0.0250525	0.880042	-0.014363	0.336997	-0.10847	0.947495	0.0106895	0.630396	0.0834174	0.252903	-0.0941068
P23786	CPT2	Carnitine O-palmitoyltransferase 2, mitochondrial (EC 2.3.1.21) (Carnitine palmitoyltransferase II) (CPT II)	Homo sapiens (Human)	73,777	0.956564	-0.0309867	0.940307	-0.0430241	0.30441	0.528572	0.983849	-0.0120374	0.294023	-0.559558	0.284704	0.571596
P23919	DTYMK	Thymidylate kinase (EC 2.7.4.9) (dTMP kinase)	Homo sapiens (Human)	23,819	0.766741	-0.143321	0.450107	-0.369543	0.90418	0.0607134	0.641503	-0.226223	0.677389	-0.204034	0.389012	0.430257
P23921	RRM1	Ribonucleoside-diphosphate reductase large subunit (EC 1.17.4.1) (Ribonucleoside-diphosphate reductase subunit M1) (Ribonucleotide reductase large subunit)	Homo sapiens (Human)	90,070	0.94502	0.0201781	0.801696	-0.0722729	0.0551515	0.493175	0.760306	-0.092451	0.0910969	-0.472997	0.0466336	0.565448
P24311	COX7B	Cytochrome c oxidase subunit 7B, mitochondrial (Cytochrome c oxidase polypeptide VIIb)	Homo sapiens (Human)	9,161	0.412917	-0.350318	0.855258	0.0567768	0.794513	-0.105309	0.321979	0.407095	0.61369	-0.245009	0.674939	-0.162086
P24385	CCND1	G1/S-specific cyclin-D1 (B-cell lymphoma 1 protein) (BCL-1) (BCL-1 oncogene) (PRAD1 oncogene)	Homo sapiens (Human)	33,729	0.195254	-0.213461	0.0560739	-1.22232	0.0578553	-1.33334	0.0957853	-1.00886	0.0934936	1.11988	0.89458	-0.111024
P24386	CHM	Rab proteins geranylgeranyltransferase component A 1 (Choroideremia protein) (Rab escort protein 1) (REP-1) (TCD protein)	Homo sapiens (Human)	73,476	0.817291	-0.231391	0.637835	-0.3971	0.862024	-0.156463	0.842835	-0.165709	0.933603	-0.0749273	0.737603	0.240637
P24390	KDELR1	ER lumen protein-retaining receptor 1 (KDEL endoplasmic reticulum protein retention receptor 1) (KDEL receptor 1) (Putative MAPK-activating protein PM23)	Homo sapiens (Human)	24,542	0.444522	-0.21877	0.744618	-0.0967455	0.292055	-0.329939	0.633535	0.122025	0.685397	0.111169	0.416713	-0.233193
P24534	EEF1B2	Elongation factor 1-beta (EF-1-beta)	Homo sapiens (Human)	24,764	0.822662	-0.102755	0.479899	0.332032	0.606297	0.260001	0.251365	0.434787	0.392023	-0.362756	0.861044	-0.0720311
P24539	ATP5PB	ATP synthase F(0) complex subunit B1, mitochondrial (ATP synthase peripheral stalk-membrane subunit b) (ATP synthase proton-transporting mitochondrial F(0) complex subunit B1) (ATP synthase subunit b) (ATPase subunit b)	Homo sapiens (Human)	28,909	0.254647	-0.61435	0.376217	-0.458243	0.765335	0.128197	0.807643	0.156106	0.197006	-0.742547	0.298229	0.586441
P24593	IGFBP5	Insulin-like growth factor-binding protein 5 (IBP-5) (IGF-binding protein 5) (IGFBP-5)	Homo sapiens (Human)	30,570	0.0529096	0.15853	0.0882879	-0.229459	0.210849	-0.133887	0.00815568	-0.387989	0.0125172	0.292417	0.595887	0.0955721
P24666	ACP1	Low molecular weight phosphotyrosine protein phosphatase (LMW-PTP) (LMW-PTPase) (EC 3.1.3.48) (Adipocyte acid phosphatase) (Low molecular weight cytosolic acid phosphatase) (EC 3.1.3.2) (Red cell acid phosphatase 1)	Homo sapiens (Human)	18,042	0.402371	-0.583645	0.0194533	-1.53029	0.348941	-0.659423	0.248292	-0.946643	0.928567	0.0757785	0.299395	0.870864
P24752	ACAT1	Acetyl-CoA acetyltransferase, mitochondrial (EC 2.3.1.9) (Acetoacetyl-CoA thiolase) (T2)	Homo sapiens (Human)	45,200	0.21527	0.497449	0.414594	0.345306	0.325725	0.397374	0.693956	-0.152142	0.793393	0.100074	0.896545	0.0520681
P24821	TNC	Tenascin (TN) (Cytotactin) (GMEM) (GP 150-225) (Glioma-associated-extracellular matrix antigen) (Hexabrachion) (JI) (Myotendinous antigen) (Neuronectin) (Tenascin-C) (TN-C)	Homo sapiens (Human)	240,853	0.390633	-0.163397	0.0716096	-0.367907	0.0808228	-0.319867	0.32601	-0.20451	0.364072	0.15647	0.811106	0.0480397
P24844	MYL9	Myosin regulatory light polypeptide 9 (20 kDa myosin light chain) (LC20) (MLC-2C) (Myosin RLC) (Myosin regulatory light chain 2, smooth muscle isoform) (Myosin regulatory light chain 9) (Myosin regulatory light chain MRLC1)	Homo sapiens (Human)	19,827	0.627944	0.850867	0.590369	-0.846922	0.856747	0.234161	0.334633	-1.69779	0.721455	0.616706	0.483844	1.08108
P24863	CCNC	Cyclin-C (SRB11 homolog) (hSRB11)	Homo sapiens (Human)	33,243	0.0816484	-0.6592	0.468723	-0.209457	0.228092	-1.22501	0.214094	0.449742	0.585284	0.565815	0.300143	-1.01556
P24928	POLR2A	DNA-directed RNA polymerase II subunit RPB1 (RNA polymerase II subunit B1) (EC 2.7.7.6) (DNA-directed RNA polymerase II subunit A) (DNA-directed RNA polymerase III largest subunit) (RNA-directed RNA polymerase II subunit RPB1) (EC 2.7.7.48)	Homo sapiens (Human)	217,176	0.0994684	0.450193	0.551037	0.179716	0.0532235	0.485819	0.326454	-0.270477	0.864847	-0.0356263	0.228761	0.306103
P24941	CDK2	Cyclin-dependent kinase 2 (EC 2.7.11.22) (Cell division protein kinase 2) (p33 protein kinase)	Homo sapiens (Human)	33,930	0.425388	0.477664	0.626788	0.320444	0.153549	0.879044	0.807295	-0.157219	0.501642	-0.401381	0.377398	0.5586
P25054	APC	Adenomatous polyposis coli protein (Protein APC) (Deleted in polyposis 2.5)	Homo sapiens (Human)	311,646	0.0539634	-1.08686	0.100385	-1.14601	0.0613105	-1.6641	0.944515	-0.0591497	0.564354	0.577241	0.628299	-0.518091
P25098	GRK2	Beta-adrenergic receptor kinase 1 (Beta-ARK-1) (EC 2.7.11.15) (G-protein coupled receptor kinase 2)	Homo sapiens (Human)	79,574	0.154117	0.359525	0.648936	-0.224999	0.813013	-0.109588	0.289123	-0.584525	0.369596	0.469113	0.847797	0.115412
P25205	MCM3	DNA replication licensing factor MCM3 (EC 3.6.4.12) (DNA polymerase alpha holoenzyme-associated protein P1) (P1-MCM3) (RLF subunit beta) (p102)	Homo sapiens (Human)	90,981	0.310782	-0.240876	0.0048252	-0.789843	0.307742	-0.267349	0.0706342	-0.548967	0.926462	0.0264734	0.0992462	0.522494
P25208	NFYB	Nuclear transcription factor Y subunit beta (CAAT box DNA-binding protein subunit B) (Nuclear transcription factor Y subunit B) (NF-YB)	Homo sapiens (Human)	22,831	0.925656	0.10589	0.932417	0.0707775	0.136519	1.19154	0.973769	-0.0351124	0.308376	-1.08565	0.134861	1.12076
P25325	MPST	3-mercaptopyruvate sulfurtransferase (MST) (EC 2.8.1.2)	Homo sapiens (Human)	33,178	0.401872	0.338768	0.0609349	0.714289	0.135028	0.600981	0.119126	0.375521	0.319765	-0.262213	0.567396	-0.113308
P25391	LAMA1	Laminin subunit alpha-1 (Laminin A chain) (Laminin-1 subunit alpha) (Laminin-3 subunit alpha) (S-laminin subunit alpha) (S-LAM alpha)	Homo sapiens (Human)	337,084	0.476623	0.593064	0.386743	0.703503	0.557794	0.440528	0.850406	0.11044	0.758984	0.152536	0.56925	-0.262975
P25398	RPS12	40S ribosomal protein S12 (Small ribosomal subunit protein eS12)	Homo sapiens (Human)	14,515	0.91947	0.0652444	0.600105	0.334449	0.705122	0.269477	0.604133	0.269205	0.752461	-0.204232	0.910528	-0.0649724
P25440	BRD2	Bromodomain-containing protein 2 (O27.1.1) (Really interesting new gene 3 protein)	Homo sapiens (Human)	88,061	0.34815	-0.510641	0.229762	0.588855	0.923485	0.0538477	0.00431429	1.0995	0.242463	-0.564489	0.195944	-0.535007
P25445	FAS	Tumor necrosis factor receptor superfamily member 6 (Apo-1 antigen) (Apoptosis-mediating surface antigen FAS) (FASLG receptor) (CD antigen CD95)	Homo sapiens (Human)	37,732	0.984321	-0.0217431	0.883731	-0.171931	0.979567	0.0342882	0.899369	-0.150188	0.966983	-0.0560313	0.885629	0.206219
P25490	YY1	Transcriptional repressor protein YY1 (Delta transcription factor) (INO80 complex subunit S) (NF-E1) (Yin and yang 1) (YY-1)	Homo sapiens (Human)	44,713	0.59284	0.378177	0.499497	0.440238	0.894482	-0.107962	0.925321	0.0620604	0.562079	0.486139	0.473542	-0.5482
P25685	DNAJB1	DnaJ homolog subfamily B member 1 (DnaJ protein homolog 1) (Heat shock 40 kDa protein 1) (HSP40) (Heat shock protein 40) (Human DnaJ protein 1) (hDj-1)	Homo sapiens (Human)	38,044	0.268234	0.509635	0.785875	0.136792	0.583949	0.23711	0.442056	-0.372842	0.544955	0.272525	0.843056	0.100318
P25686	DNAJB2	DnaJ homolog subfamily B member 2 (Heat shock 40 kDa protein 3) (Heat shock protein J1) (HSJ-1)	Homo sapiens (Human)	35,580	0.571591	0.105547	0.397281	-0.162466	0.562993	0.114223	0.176387	-0.268013	0.96629	-0.0086755	0.18328	0.276688
P25705	ATP5F1A	ATP synthase subunit alpha, mitochondrial (ATP synthase F1 subunit alpha)	Homo sapiens (Human)	59,751	0.989625	0.00276868	0.0708918	-0.434423	0.99185	-0.00195456	0.0597545	-0.437192	0.980176	0.00472324	0.0595446	0.432468
P25774	CTSS	Cathepsin S (EC 3.4.22.27)	Homo sapiens (Human)	37,496	6.74099e-12	0.272836	0.201044	0.146393	0.0695451	0.0902559	0.295733	-0.126443	0.00383272	0.18258	0.652225	-0.056137
P25786	PSMA1	Proteasome subunit alpha type-1 (30 kDa prosomal protein) (PROS-30) (Macropain subunit C2) (Multicatalytic endopeptidase complex subunit C2) (Proteasome component C2) (Proteasome nu chain)	Homo sapiens (Human)	29,556	0.711414	0.146646	0.813854	-0.0725296	0.713522	-0.146425	0.541251	-0.219176	0.497047	0.293071	0.844086	-0.073895
P25787	PSMA2	Proteasome subunit alpha type-2 (Macropain subunit C3) (Multicatalytic endopeptidase complex subunit C3) (Proteasome component C3)	Homo sapiens (Human)	25,899	0.648453	0.066801	0.2094	-0.649984	0.895579	0.0236973	0.180261	-0.716785	0.816324	0.0431037	0.217361	0.673681
P25788	PSMA3	Proteasome subunit alpha type-3 (Macropain subunit C8) (Multicatalytic endopeptidase complex subunit C8) (Proteasome component C8)	Homo sapiens (Human)	28,433	0.617098	0.238175	0.870365	-0.073917	0.367519	0.398162	0.521288	-0.312092	0.728625	-0.159987	0.294763	0.472079
P25789	PSMA4	Proteasome subunit alpha type-4 (Macropain subunit C9) (Multicatalytic endopeptidase complex subunit C9) (Proteasome component C9) (Proteasome subunit L)	Homo sapiens (Human)	29,484	0.550724	-0.348143	0.163061	-1.14784	0.948927	0.0331249	0.365435	-0.799696	0.486284	-0.381268	0.170111	1.18096
P25815	S100P	Protein S100-P (Migration-inducing gene 9 protein) (MIG9) (Protein S100-E) (S100 calcium-binding protein P)	Homo sapiens (Human)	10,400	0.97902	0.0166917	0.519642	-0.887952	0.889803	0.0830211	0.516041	-0.904643	0.909282	-0.0663294	0.466953	0.970973
P25963	NFKBIA	NF-kappa-B inhibitor alpha (I-kappa-B-alpha) (IkB-alpha) (IkappaBalpha) (Major histocompatibility complex enhancer-binding protein MAD3)	Homo sapiens (Human)	35,609	0.00172514	-0.29931	0.161902	-0.417499	0.00146673	-0.237939	0.705472	-0.118189	0.607663	-0.0613709	0.558655	0.17956
P26006	ITGA3	Integrin alpha-3 (CD49 antigen-like family member C) (FRP-2) (Galactoprotein B3) (GAPB3) (VLA-3 subunit alpha) (CD antigen CD49c) [Cleaved into: Integrin alpha-3 heavy chain			0.834619	0.107999	0.539453	-0.306931	0.751588	0.162888	0.412532	-0.414931	0.918514	-0.0548889	0.371718	0.469819
P26038	MSN	Moesin (Membrane-organizing extension spike protein)	Homo sapiens (Human)	67,820	0.866664	-0.0372749	0.294847	-0.23705	0.232707	0.236501	0.387023	-0.199775	0.136785	-0.273775	0.0244112	0.473551
P26196	DDX6	Probable ATP-dependent RNA helicase DDX6 (EC 3.6.4.13) (ATP-dependent RNA helicase p54) (DEAD box protein 6) (Oncogene RCK)	Homo sapiens (Human)	54,417	0.624008	0.23663	0.968476	0.0215553	0.296777	0.501023	0.664898	-0.215075	0.541509	-0.264393	0.337853	0.479468
P26358	DNMT1	DNA (cytosine-5)-methyltransferase 1 (Dnmt1) (EC 2.1.1.37) (CXXC-type zinc finger protein 9) (DNA methyltransferase HsaI) (DNA MTase HsaI) (M.HsaI) (MCMT)	Homo sapiens (Human)	183,165	0.475443	-0.106712	0.173079	-0.219663	0.137122	-0.247483	0.46503	-0.11295	0.390304	0.14077	0.875084	-0.0278198
P26368	U2AF2	Splicing factor U2AF 65 kDa subunit (U2 auxiliary factor 65 kDa subunit) (hU2AF(65)) (hU2AF65) (U2 snRNP auxiliary factor large subunit)	Homo sapiens (Human)	53,501	0.554386	0.222062	0.778677	0.0966479	0.181163	0.406196	0.733193	-0.125414	0.581935	-0.184135	0.284228	0.309548
P26373	RPL13	60S ribosomal protein L13 (Breast basic conserved protein 1) (Large ribosomal subunit protein eL13)	Homo sapiens (Human)	24,261	0.0691725	-0.82761	0.193938	-0.618413	0.144804	-0.662486	0.678895	0.209198	0.738158	-0.165125	0.931443	-0.044073
P26374	CHML	Rab proteins geranylgeranyltransferase component A 2 (Choroideremia-like protein) (Rab escort protein 2) (REP-2)	Homo sapiens (Human)	74,071	0.671506	-0.40155	0.337222	-1.08505	0.431048	-0.96641	0.580292	-0.683504	0.662247	0.564859	0.935248	0.118645
P26440	IVD	Isovaleryl-CoA dehydrogenase, mitochondrial (IVD) (EC 1.3.8.4) (Butyryl-CoA dehydrogenase) (EC 1.3.8.1)	Homo sapiens (Human)	46,651	0.435275	0.497569	0.281844	-0.835769	0.57698	0.409014	0.0808658	-1.33334	0.900438	0.0885548	0.149141	1.24478
P26447	S100A4	Protein S100-A4 (Calvasculin) (Metastasin) (Placental calcium-binding protein) (Protein Mts1) (S100 calcium-binding protein A4)	Homo sapiens (Human)	11,729	0.250909	0.782445	0.812395	0.18732	0.0843491	1.03883	0.420369	-0.595125	0.616511	-0.256384	0.199215	0.851509
P26572	MGAT1	Alpha-1,3-mannosyl-glycoprotein 2-beta-N-acetylglucosaminyltransferase (EC 2.4.1.101) (N-glycosyl-oligosaccharide-glycoprotein N-acetylglucosaminyltransferase I) (GNT-I) (GlcNAc-T I)	Homo sapiens (Human)	50,878	0.225198	0.233103	0.0123331	0.609729	0.00439774	0.576254	0.0347676	0.376627	0.00303242	-0.343151	0.859617	-0.0334754
P26583	HMGB2	High mobility group protein B2 (High mobility group protein 2) (HMG-2)	Homo sapiens (Human)	24,034	0.0860869	0.401039	0.738219	-0.0761565	0.494351	0.21222	0.0147368	-0.477195	0.482773	0.188819	0.238431	0.288376
P26599	PTBP1	Polypyrimidine tract-binding protein 1 (PTB) (57 kDa RNA-binding protein PPTB-1) (Heterogeneous nuclear ribonucleoprotein I) (hnRNP I)	Homo sapiens (Human)	57,221	0.318714	0.419268	0.897237	-0.0627406	0.698198	0.176248	0.253027	-0.482009	0.524862	0.24302	0.596074	0.238989
P26639	TARS1	Threonine--tRNA ligase 1, cytoplasmic (EC 6.1.1.3) (Threonyl-tRNA synthetase) (ThrRS) (Threonyl-tRNA synthetase 1)	Homo sapiens (Human)	83,435	0.839813	-0.0548452	0.502629	-0.185289	0.0946057	0.441866	0.610265	-0.130444	0.0371295	-0.496711	0.0137189	0.627155
P26640	VARS1	Valine--tRNA ligase (EC 6.1.1.9) (Protein G7a) (Valyl-tRNA synthetase) (ValRS)	Homo sapiens (Human)	140,476	0.218134	-0.313978	0.0698646	-0.411595	0.944379	-0.0150839	0.71028	-0.097617	0.229037	-0.298894	0.0843622	0.396511
P26641	EEF1G	Elongation factor 1-gamma (EF-1-gamma) (eEF-1B gamma)	Homo sapiens (Human)	50,119	0.057572	-0.693379	0.396264	-0.312439	0.667122	-0.134274	0.265285	0.38094	0.0569869	-0.559106	0.561743	0.178165
P26885	FKBP2	Peptidyl-prolyl cis-trans isomerase FKBP2 (PPIase FKBP2) (EC 5.2.1.8) (13 kDa FK506-binding protein) (13 kDa FKBP) (FKBP-13) (FK506-binding protein 2) (FKBP-2) (Immunophilin FKBP13) (Rotamase)	Homo sapiens (Human)	15,649	0.733952	0.0799858	0.887305	-0.105595	0.0267037	0.483967	0.801767	-0.185581	0.115481	-0.403981	0.445792	0.589562
P27105	STOM	Stomatin (Erythrocyte band 7 integral membrane protein) (Erythrocyte membrane protein band 7.2) (Protein 7.2b)	Homo sapiens (Human)	31,731	0.406885	0.397311	0.894587	-0.0624945	0.636359	0.261267	0.309989	-0.459806	0.787856	0.136045	0.553059	0.323761
P27144	AK4	Adenylate kinase 4, mitochondrial (AK 4) (EC 2.7.4.10) (EC 2.7.4.6) (Adenylate kinase 3-like) (GTP:AMP phosphotransferase AK4)	Homo sapiens (Human)	25,268	0.765256	-0.295767	0.940057	0.0674393	0.489267	0.627412	0.68421	0.363206	0.306455	-0.923179	0.490525	0.559972
P27348	YWHAQ	14-3-3 protein theta (14-3-3 protein T-cell) (14-3-3 protein tau) (Protein HS1)	Homo sapiens (Human)	27,764	0.895076	-0.0562599	0.872183	0.0773263	0.337947	0.429496	0.764936	0.133586	0.279439	-0.485756	0.447911	0.352169
P27361	MAPK3	Mitogen-activated protein kinase 3 (MAP kinase 3) (MAPK 3) (EC 2.7.11.24) (ERT2) (Extracellular signal-regulated kinase 1) (ERK-1) (Insulin-stimulated MAP2 kinase) (MAP kinase isoform p44) (p44-MAPK) (Microtubule-associated protein 2 kinase) (p44-ERK1)	Homo sapiens (Human)	43,136	0.546324	0.186288	0.929009	-0.0236516	0.304918	0.25525	0.461001	-0.209939	0.794735	-0.068962	0.201326	0.278901
P27448	MARK3	MAP/microtubule affinity-regulating kinase 3 (EC 2.7.11.1) (C-TAK1) (cTAK1) (Cdc25C-associated protein kinase 1) (ELKL motif kinase 2) (EMK-2) (Protein kinase STK10) (Ser/Thr protein kinase PAR-1) (Par-1a) (Serine/threonine-protein kinase p78)	Homo sapiens (Human)	84,429	0.606495	-0.131095	0.771046	0.0877848	0.190919	-0.182492	0.541631	0.21888	0.829663	0.0513967	0.349032	-0.270277
P27449	ATP6V0C	V-type proton ATPase 16 kDa proteolipid subunit (V-ATPase 16 kDa proteolipid subunit) (Vacuolar proton pump 16 kDa proteolipid subunit)	Homo sapiens (Human)	15,736	0.185448	1.02173	0.560721	-0.62127	0.661933	0.503031	0.141726	-1.643	0.625235	0.518704	0.414783	1.1243
P27540	ARNT	Aryl hydrocarbon receptor nuclear translocator (ARNT protein) (Class E basic helix-loop-helix protein 2) (bHLHe2) (Dioxin receptor, nuclear translocator) (Hypoxia-inducible factor 1-beta) (HIF-1-beta) (HIF1-beta)	Homo sapiens (Human)	86,636	0.857639	0.224108	0.606672	0.473796	0.648637	0.576736	0.826253	0.249688	0.806038	-0.352628	0.92783	0.10294
P27635	RPL10	60S ribosomal protein L10 (Laminin receptor homolog) (Large ribosomal subunit protein uL16) (Protein QM) (Ribosomal protein L10) (Tumor suppressor QM)	Homo sapiens (Human)	24,604	0.762146	0.103663	0.582577	-0.243578	0.696569	-0.137607	0.421907	-0.347241	0.447777	0.24127	0.805906	0.105971
P27658	COL8A1	Collagen alpha-1(VIII) chain (Endothelial collagen) [Cleaved into: Vastatin]	Homo sapiens (Human)	73,364	0.660359	0.499665	0.976581	-0.0308192	0.599416	0.660437	0.410913	-0.530484	0.873965	-0.160772	0.441818	0.691256
P27694	RPA1	Replication protein A 70 kDa DNA-binding subunit (RP-A p70) (Replication factor A protein 1) (RF-A protein 1) (Single-stranded DNA-binding protein) [Cleaved into: Replication protein A 70 kDa DNA-binding subunit, N-terminally processed]	Homo sapiens (Human)	68,138	0.301367	0.272407	0.381141	0.23493	0.478884	0.19016	0.875529	-0.0374778	0.734291	0.0822472	0.853858	-0.0447694
P27695	APEX1	DNA-(apurinic or apyrimidinic site) endonuclease (EC 3.1.-.-) (APEX nuclease) (APEN) (Apurinic-apyrimidinic endonuclease 1) (AP endonuclease 1) (APE-1) (REF-1) (Redox factor-1) [Cleaved into: DNA-(apurinic or apyrimidinic site) endonuclease, mitochondrial]	Homo sapiens (Human)	35,555	0.445274	0.458945	0.510471	-0.440717	0.0548284	0.998792	0.166503	-0.899662	0.220337	-0.539847	0.0117479	1.43951
P27701	CD82	CD82 antigen (C33 antigen) (IA4) (Inducible membrane protein R2) (Metastasis suppressor Kangai-1) (Suppressor of tumorigenicity 6 protein) (Tetraspanin-27) (Tspan-27) (CD antigen CD82)	Homo sapiens (Human)	29,626	0.841293	-0.148796	0.547736	-0.664975	0.651579	-0.362885	0.651378	-0.516179	0.801774	0.214088	0.798384	0.302091
P27707	DCK	Deoxycytidine kinase (dCK) (EC 2.7.1.74) (Deoxyadenosine kinase) (EC 2.7.1.76) (Deoxyguanosine kinase) (EC 2.7.1.113)	Homo sapiens (Human)	30,519	0.570557	-0.210338	0.875497	-0.0619319	0.90837	-0.0525449	0.507752	0.148406	0.682047	-0.157793	0.981548	0.009387
P27708	CAD	CAD protein [Includes: Glutamine-dependent carbamoyl-phosphate synthase (EC 6.3.5.5)			0.519696	0.145833	0.272549	-0.276614	0.776717	0.0691993	0.0651303	-0.422447	0.724273	0.0766335	0.162101	0.345814
P27797	CALR	Calreticulin (CRP55) (Calregulin) (Endoplasmic reticulum resident protein 60) (ERp60) (HACBP) (grp60)	Homo sapiens (Human)	48,142	0.11595	0.604366	0.427969	0.271491	0.0925826	0.60408	0.356268	-0.332875	0.999345	0.000285513	0.334033	0.332589
P27816	MAP4	Microtubule-associated protein 4 (MAP-4)	Homo sapiens (Human)	121,005	0.513572	-0.11022	0.0168744	-0.454796	0.308604	-0.16534	0.0935677	-0.344576	0.762391	0.0551199	0.153786	0.289456
P27824	CANX	Calnexin (IP90) (Major histocompatibility complex class I antigen-binding protein p88) (p90)	Homo sapiens (Human)	67,568	0.608432	-0.167735	0.178571	-0.413748	0.914691	0.0343354	0.464622	-0.246013	0.557889	-0.202071	0.170894	0.448083
P27986	PIK3R1	Phosphatidylinositol 3-kinase regulatory subunit alpha (PI3-kinase regulatory subunit alpha) (PI3K regulatory subunit alpha) (PtdIns-3-kinase regulatory subunit alpha) (Phosphatidylinositol 3-kinase 85 kDa regulatory subunit alpha) (PI3-kinase subunit p85-alpha) (PtdIns-3-kinase regulatory subunit p85-alpha)	Homo sapiens (Human)	83,598	0.377605	0.307856	0.752855	0.0601158	0.349993	0.188327	0.426396	-0.24774	0.707074	0.119529	0.308925	0.128211
P27987	ITPKB	Inositol-trisphosphate 3-kinase B (EC 2.7.1.127) (Inositol 1,4,5-trisphosphate 3-kinase B) (IP3 3-kinase B) (IP3K B) (InsP 3-kinase B)	Homo sapiens (Human)	102,376	0.181225	-1.3669	0.145079	-0.367437	0.0097795	-1.13601	0.321777	0.999466	0.829327	-0.230896	0.0589713	-0.76857
P28062	PSMB8	Proteasome subunit beta type-8 (EC 3.4.25.1) (Low molecular mass protein 7) (Macropain subunit C13) (Multicatalytic endopeptidase complex subunit C13) (Proteasome component C13) (Proteasome subunit beta-5i) (Really interesting new gene 10 protein)	Homo sapiens (Human)	30,354	0.517539	-0.420573	0.852972	0.0794685	0.822596	0.10658	0.371238	0.500041	0.37813	-0.527153	0.935656	0.0271118
P28065	PSMB9	Proteasome subunit beta type-9 (EC 3.4.25.1) (Low molecular mass protein 2) (Macropain chain 7) (Multicatalytic endopeptidase complex chain 7) (Proteasome chain 7) (Proteasome subunit beta-1i) (Really interesting new gene 12 protein)	Homo sapiens (Human)	23,264	0.260397	-0.697963	0.796387	-0.0904844	0.203895	-1.01921	0.272726	0.607479	0.719898	0.321247	0.218812	-0.928726
P28066	PSMA5	Proteasome subunit alpha type-5 (Macropain zeta chain) (Multicatalytic endopeptidase complex zeta chain) (Proteasome zeta chain)	Homo sapiens (Human)	26,411	0.0207581	0.797865	0.132168	0.554652	0.0174189	0.781367	0.458642	-0.243213	0.949983	0.0164974	0.472986	0.226716
P28070	PSMB4	Proteasome subunit beta type-4 (EC 3.4.25.1) (26 kDa prosomal protein) (HsBPROS26) (PROS-26) (Macropain beta chain) (Multicatalytic endopeptidase complex beta chain) (Proteasome beta chain) (Proteasome chain 3) (HsN3)	Homo sapiens (Human)	29,204	0.0354703	-0.40628	0.321824	-0.257898	0.717012	-0.066639	0.558458	0.148382	0.0679735	-0.339641	0.45194	0.191259
P28072	PSMB6	Proteasome subunit beta type-6 (EC 3.4.25.1) (Macropain delta chain) (Multicatalytic endopeptidase complex delta chain) (Proteasome delta chain) (Proteasome subunit Y)	Homo sapiens (Human)	25,358	0.23542	-0.344247	0.122882	-0.586799	0.157837	-0.367852	0.484239	-0.242552	0.913539	0.023605	0.504837	0.218947
[truncated: 5,233 more rows]
